# Supplementary material for: Evaluating the availability and quality of services for lymphatic filariasis morbidity in Ghana
Source: PLoS Negl Trop Dis. 2023 Jun 12;17(6):e0010805. doi: 10.1371/journal.pntd.0010805 (PMC10289431; doi:10.1371/journal.pntd.0010805)
Supplement: S1 Table — (XLSX) [file pntd.0010805.s001.xlsx]

## Sheet: Summary
Facility	Region	Indicator 1	Indicator 2	Indicator 3	Indicator 4	Indicator 5	Indicator 6	Indicator 7	Indicator 8	Indicator 9	Indicator 10	Indicator 11	Indicator 12	Indicator 13	Indicator 14	Facility Total	Facility Score
Abaasa Health Centre	Central Region	1	1	1	1	0	0	1	1	1	0	1	1	1	1	11	0.785714
Abandze Health Centre	Central Region	1	1	1	1	1	0	1	1	1	1	1	1	1	1	13	0.928571
Abenabo CHPS	Eastern Region	1	0	1	1	1	0	1	1	1	1	0	1	1	0	10	0.714286
Abodom Health Center	Central Region	1	1	1	1	1	1	1	1	1	1	1	1	1	1	14	1
Abonko CHPS	Central Region	1	1	1	0	1	0	1	1	1	1	1	1	1	1	12	0.857143
Abrem Agona health centre	Central Region	1	0	1	1	1	1	1	1	1	1	1	1	1	1	13	0.928571
Abrew Essiam CHPS	Central Region	1	0	1	1	0	0	1	1	1	0	1	1	1	1	10	0.714286
Adansi Community Clinic	Western Region	1	1	1	1	1	0	1	1	1	1	1	1	1	1	13	0.928571
Adawukwao CHPS	Central Region	1	0	1	0	1	1	1	1	1	0	1	1	1	1	11	0.785714
Adeiso CHPs	Eastern Region	1	0	1	1	1	1	1	1	1	1	1	1	1	1	13	0.928571
Ahentia CHPS	Central Region	1	0	0	0	1	0	1	1	1	0	1	1	1	1	9	0.642857
Akorabo Health Center	Eastern Region	1	1	1	1	1	1	1	1	1	1	1	1	1	1	14	1
Akpandue CHPS	Western Region	0	1	1	0	0	0	1	1	1	1	1	1	1	1	10	0.714286
Akraman CHPS	Eastern Region	1	0	1	1	0	0	1	0	0	1	0	1	1	1	8	0.571429
Akrofrom CHPS	Bono East Region	1	1	1	1	0	0	0	0	0	0	1	1	1	1	8	0.571429
Akwaasua CHPS	Bono Region	1	1	1	0	0	0	1	0	0	1	1	1	1	1	9	0.642857
Ampiah Ajumako CHPS	Central Region	1	1	1	1	0	0	1	1	1	0	1	1	1	1	11	0.785714
Anafobisi Health Centre	Upper East Region	1	0	0	1	1	1	1	1	1	1	1	1	1	1	12	0.857143
Andoe CHPS	Central Region	1	0	0	1	0	1	1	1	0	0	1	1	0	1	8	0.571429
Angu CHPS	Western Region	1	0	0	1	0	1	0	1	1	0	1	1	1	1	9	0.642857
Antwikrom health centre	Bono Region	1	0	1	1	0	0	1	0	0	1	1	1	1	1	9	0.642857
APREMDO CHPS	Western Region	1	1	1	0	0	0	0	0	0	1	1	1	1	1	8	0.571429
Asamankese District Hosp	Eastern Region	1	0	1	1	1	1	1	1	1	1	1	1	1	1	13	0.928571
Asanta CHPS	Western Region	0	1	1	1	0	0	1	1	1	1	1	1	1	1	11	0.785714
Aschiansah Health Center	Eastern Region	1	1	1	0	0	0	1	1	1	0	1	1	1	0	9	0.642857
Asikasu Health Center	Eastern Region	1	0	0	0	0	0	1	1	0	0	1	1	1	1	7	0.5
Asikuma Health Centre	Central Region	1	1	1	1	1	1	1	1	1	0	1	1	1	1	13	0.928571
Assin Akonfudi Polyclini	Central Region	1	1	1	1	1	1	1	1	1	0	1	1	1	1	13	0.928571
Assin Praso Health Centr	Central Region	0	1	1	1	1	1	1	1	1	0	1	1	1	1	12	0.857143
Asuansi CHPS	Central Region	1	1	1	1	0	0	1	0	1	0	1	1	1	1	10	0.714286
ATEIKU HC	Western Region	0	1	1	1	0	0	0	1	1	0	1	1	1	1	9	0.642857
Atronie health centre	Bono Region	0	0	1	1	1	0	1	0	0	0	1	1	1	1	8	0.571429
ATWEREBOANA	Western Region	1	0	0	0	1	0	1	1	0	0	1	1	1	1	8	0.571429
Awaudua HC	Western Region	1	1	0	1	1	1	1	1	1	0	1	1	1	1	12	0.857143
Awuakrom CHPS	Western North Region	1	1	1	0	0	0	1	1	1	0	1	1	1	1	10	0.714286
Awutu Health Centre	Central Region	0	1	1	1	1	1	1	1	1	0	1	1	1	1	12	0.857143
Axim Municipal Hospital	Western Region	1	1	1	0	0	0	1	1	1	1	1	1	1	1	11	0.785714
Ayensuaku CHPS	Central Region	1	0	0	0	0	0	1	1	1	0	1	1	1	1	8	0.571429
Ayieldu CHPS	Central Region	1	1	1	0	0	0	1	1	1	1	1	1	1	1	11	0.785714
Babile Sub	Upper West Region	1	1	1	1	0	0	0	0	0	1	1	1	1	1	9	0.642857
Bakaado CHPS	Western Region	1	1	1	1	1	0	1	1	1	1	1	1	1	1	13	0.928571
Bamahu HC	Upper West Region	1	1	1	0	0	0	0	0	1	1	1	1	1	1	9	0.642857
Bogoso HC	Western Region	1	0	1	1	0	0	1	1	1	1	1	1	1	1	11	0.785714
Bonsuoku CHPS	Central Region	1	0	0	1	1	1	1	1	1	0	1	1	1	1	11	0.785714
Bontrase Health Centre	Central Region	1	1	1	1	1	1	1	1	1	1	1	1	1	1	14	1
Botodwina CHPS	Western Region	0	1	1	0	1	0	1	1	1	1	1	1	1	1	11	0.785714
Brigade CHPS	Bono East Region	1	0	0	1	1	1	1	1	1	1	1	1	1	1	12	0.857143
BROFOYEDU CHPS	Western Region	0	0	0	1	0	0	0	1	0	0	0	0	0	0	2	0.142857
Brofoyedur CHPS	Central Region	0	0	0	1	0	1	1	0	1	0	0				4	0.285714
Busa HC	Upper West Region	1	1	1	1	1	0	0	0	1	1	1	1	1	1	11	0.785714
Charia HC	Upper West Region	1	1	1	1	0	1	1	0	1	1	1	1	1	1	12	0.857143
Chauirigu HC	Upper West Region	1	1	1	1	0	1	1	1	1	1	1	1	1	1	13	0.928571
DABOASE HC	Western Region	1	1	1	1	0	0	0	1	1	1	1	1	1	1	11	0.785714
Daffiama HC	Upper West Region	0	1	1	1	0	0	0	0	0	1	1	1	1	1	8	0.571429
Dawurampong Polyclinic	Central Region	1	0	0	1	0	0	1	0	0	0	1	1	1	1	7	0.5
Djankrum CHPS	Eastern Region	0	0	1	1	1	0	1	1	1	0	1	1	1	1	10	0.714286
Duadze CHPS	Central Region	1	0	0	1	0	0	1	1	0	0	0				4	0.285714
Dumasua CHPS	Bono Region	1	1	1	1	0	0	0	0	0	1	1	1	1	1	9	0.642857
Duodukrom CHPS	Eastern Region	1	1	1	0	0	0	1	1	1	0	1	0	1	1	9	0.642857
Effiakuma zongo chps	Western Region	1	1	1	0	0	0	0	0	1	1	1	1	1	1	9	0.642857
Eggu HC	Upper West Region	1	1	1	1	0	0	0	0	0	1	1	1	1	1	9	0.642857
Ekoso CHPS	Eastern Region	1	1	1	1	1	1	1	0	1	0	1	1	1	1	12	0.857143
Ekwamase CHPS	Central Region	1	1	1	0	0	0	1	1	1	0	1	1	1	1	10	0.714286
Elubo HC	Western Region	1	1	1	1	0	0	1	1	1	0	1	1	1	1	11	0.785714
Enchi Hospital	Western North Region	1	1	1	1	1	0	1	1	1	0	1	1	1	1	12	0.857143
Endwa CHPS	Central Region	1	1	1	1	1	1	1	1	1	0	1	1	1	1	13	0.928571
Eshiem CHPS	Central Region	1	0	1	1	0	0	1	0	0	1	1	1	1	1	9	0.642857
Estate CHPS Chiraa Sub	Bono Region	1	1	1	1	0	0	1	1	0	1	1	1	1	1	11	0.785714
Fomena CHPS	Central Region	1	1	1	1	0	0	1	1	0	1	1	1	1	1	11	0.785714
Fongu CHPS	Upper West Region	1	1	1	1	0	0	0	0	1	1	1	1	1	1	10	0.714286
Funsi HC	Upper West Region	1	1	1	1	0	0	0	0	0	1	1	1	1	1	9	0.642857
Gordon CHPS	Western Region	0	1	0	0	0	0	1	0	1	0	1	1	1	1	7	0.5
Gyebri CHPS	Bono East Region	0	1	1	1	0	0	1	0	0	0	1	1	1	1	8	0.571429
Hansua	Bono East Region	1	0	1	1	0	0	1	1	1	1	1	1	1	1	11	0.785714
Heaman Health Centre	Central Region	1	1	1	0	0	0	1	1	1	0	1	1	1	1	10	0.714286
Holomuni HC	Upper West Region	0	0	1	1	0	1	0	0	0	0	1	1	1	1	7	0.5
Holy Family Hospital	Bono East Region	1	1	0	1	1	1	1	1	1	1	1	1	1	1	13	0.928571
Iduapriem HC	Western Region	1	1	1	1	0	0	1	1	1	1	1	1	1	1	12	0.857143
Issa HC	Upper West Region	0	0	0	1	0	0	0	1	0	1	1	1	1	1	7	0.5
John Abagri Memorial Clini	Upper East Region	1	0	0	1	1	1	1	1	1	1	1	1	1	1	12	0.857143
K Nyarko CHPs	Eastern Region	1	0	0	1	0	1	1	1	1	1	1	1	1	1	11	0.785714
Karni HC	Upper West Region	0	1	1	0	0	0	0	0	1	1	0				4	0.285714
Kasoa Polyclinic	Central Region	0	0	0	1	1	1	1	1	1	0	0				6	0.428571
Koano Health Center	Eastern Region	1	1	1	0	0	0	1	1	0	0	1	1	1	1	9	0.642857
Kobedi CHPS	Bono Region	1	1	1	1	0	0	0	0	0	1	1	1	1	1	9	0.642857
Kokoado CHPS	Central Region	0	0	1	1	1	0	1	1	1	0	1	1	1	1	10	0.714286
Kokoago CHPS	Bono East Region	0	1	1	0	0	0	0	0	0	0	1	1	1	1	6	0.428571
Kokroko CHPS	Bono East Region	1	1	1	0	0	0	0	0	0	0	1	0	1	0	5	0.357143
Kologo Health Centre	Upper East Region	1	0	0	1	0	0	0	0	1	1	1	1	1	1	8	0.571429
Komenda health centre	Central Region	1	0	1	1	0	0	1	1	1	1	1	1	1	1	11	0.785714
Komfueku Health Centre	Western Region	1	0	1	1	0	0	0	0	0	1	1	1	1	1	8	0.571429
Kpensi HC	Upper West Region	1	1	1	0	0	1	1	0	1	1	1	1	1	1	11	0.785714
Kpensi HC	Upper West Region	1	1	1	1	0	0	0	1	1	1	1	1	1	1	11	0.785714
Krispol city chps	Central Region	1	1	1	0	1	0	1	1	1	0	1	0	1	1	10	0.714286
Kukua CHPS	Eastern Region	1	0	1	0	1	0	1	1	1	1	1	1	1	1	11	0.785714
Kundu CHPS	Central Region	1	1	1	1	0	0	1	1	1	1	1	1	1	1	12	0.857143
Kwatire Polyclinic	Bono Region	1	1	1	0	0	0	1	1	0	1	1	1	1	1	10	0.714286
Kwesitwikwa CHPS	Central Region	1	1	1	1	0	0	1	0	1	1	1	1	1	1	11	0.785714
Lawra Sub	Upper West Region	1	1	1	1	0	0	1	1	1	1	1	1	1	1	12	0.857143
LIVING WELL HC	Western Region	1	1	1	0	0	0	0	0	0	1	0	0	0	0	4	0.285714
Mampong CHPS	Western Region	1	1	1	0	1	0	1	0	1	1	1	1	1	1	11	0.785714
Manso HC	Western Region	1	1	1	0	0	0	1	1	1	1	1	1	1	1	11	0.785714
Mayenda CHPS	Central Region	1	0	0	1	0	0	1	1	1	0	1	1	1	1	9	0.642857
Moree HC	Central Region	1	1	1	1	0	0	0	1	0	0	1	1	1	1	9	0.642857
Mother and child hospital	Central Region	1	1	1	0	1	1	1	1	1	0	0				8	0.571429
Mprumem CHPS	Central Region	0	1	1	0	0	0	1	0	0	0	1	1	1	1	7	0.5
Naawie CHPS	Upper West Region	1	0	1	0	0	0	0	0	0	0	0				2	0.142857
New Market Health Centre	Central Region	1	1	1	1	1	1	1	1	1	0	0				9	0.642857
Nkwanta Nando CHPS	Central Region	1	1	1	0	0	0	1	1	1	0	1	1	0	1	9	0.642857
No 3 Compound CHPS	Western Region	1	1	1	1	0	0	1	1	1	1	1	1	1	1	12	0.857143
NsuaemHC	Western Region	1	1	1	1	0	0	1	1	1	1	1	1	1	1	12	0.857143
Nsuekyir CHPS	Central Region	1	1	1	1	0	1	1	1	1	0	1	1	1	1	12	0.857143
Nsumeachinto CHPS	Eastern Region	0	1	1	1	0	0	1	0	1	0	1	1	1	1	9	0.642857
Nsuta Health Centre	Bono East Region	1	0	0	0	1	1	1	1	1	1	1	1	1	1	11	0.785714
Nyameasa CHPS	Western North Region	0	1	1	0	0	0	1	1	1	1	1	1	1	1	10	0.714286
Nyansuaka CHPS	Bono East Region	1	1	1	0	0	0	1	0	0	0	0				4	0.285714
Obrachire CHPS	Central Region	0	0	0	0	0	0	1	1	1	0	1	1	1	1	7	0.5
Obuasi Health Centre	Central Region	1	0	1	1	0	0	1	1	1	0	1	1	1	1	10	0.714286
Oguaa Health Centre	Central Region	1	1	1	1	0	0	1	1	0	1	1	1	1	1	11	0.785714
Okurase Health Center	Eastern Region	1	0	1	1	1	1	1	1	0	1	1	1	0	1	11	0.785714
Piina HC	Upper West Region	0	1	1	1	0	0	0	0	1	1	1	1	1	1	9	0.642857
Pwalugu Health Centre	Upper East Region	1	0	0	1	0	0	1	1	1	0	1	1	1	1	9	0.642857
Salma HC	Western Region	1	1	1	1	0	0	1	1	1	1	1	1	1	1	12	0.857143
Salvation Army Health Ce	Central Region	0	1	0	1	0	0	1	1	1	0	1	1	1	1	9	0.642857
Samenye HC	Western Region	1	1	1	0	0	0	1	1	1	1	1	1	1	1	11	0.785714
Sekyere Krobo Community Clinic	Western Region	1	0	1	1	0	0	0	0	1	0	1	0	0	0	5	0.357143
SEKYERE HEMANG CHPS	Western Region	1	1	1	1	0	0	0	1	0	0	1	1	1	1	9	0.642857
Sewum HC	Western North Region	1	1	1	1	0	0	1	1	1	1	1	1	1	1	12	0.857143
SHAMA HC	Western Region	1	0	1	1	0	0	0	0	0	1	1	1	1	1	8	0.571429
Sienchem CHPS	Central Region	1	1	1	0	1	1	1	1	1	0	1	1	1	1	12	0.857143
Simpa HC	Western Region	1	1	1	1	0	0	1	1	0	0	1	1	1	1	10	0.714286
Sombo CHPS	Upper West Region	1	1	1	1	0	0	0	0	1	1	1	1	1	1	10	0.714286
Sonkwaa Polyclinic	Central Region	1	1	1	1	0	0	1	1	1	1	1	1	1	1	12	0.857143
Srafa Kokodo CHPS	Central Region	1	1	1	1	0	1	1	1	1	1	1	1	1	1	13	0.928571
St Francis Xavier Hospital	Central Region	1	1	1	1	1	1	1	1	1	0	1	1	1	0	12	0.857143
St Luke Catholic Hospita	Central Region	1	1	1	1	0	0	1	0	0	1	1	1	1	1	10	0.714286
Suhum Government Hopsital	Eastern Region	1	1	1	1	1	1	1	1	1	0	0	0	0	0	9	0.642857
Supresu Health Center	Eastern Region	1	0	1	1	1	0	1	1	1	1	1	1	1	1	12	0.857143
Swedro Government Hospital	Central Region	1	1	1	1	1	1	1	1	1	1	1	1	1	1	14	1
T2 HC	Western Region	1	1	1	0	0	1	1	1	1	0	1	1	1	1	11	0.785714
Takoradi Hosptial	Western Region	1	0	1	1	0	0	0	0	1	1	1	1	1	1	9	0.642857
Tamso CHPS	Western Region	1	1	1	1	1	0	1	1	1	1	1	1	1	1	13	0.928571
Tenabea CHPS	Bono East Region	1	1	1	0	0	0	0	0	0	0	1	1	1	1	7	0.5
Tilli Health Centre	Upper East Region	1	1	1	1	0	0	0	1	1	0	1	1	1	1	10	0.714286
Tizza HC	Upper West Region	1	1	1	1	0	0	0	0	1	1	1	1	1	1	10	0.714286
Tuakwa CHPS	Central Region	1	0	1	0	0	0	1	0	0	0	1	1	1	1	7	0.5
Tumu HC	Upper West Region	0	1	1	0	0	0	1	1	1	1	1	1	1	1	10	0.714286
Tuobodom-Zongo CHPS	Bono East Region	1	1	1	1	0	0	0	0	0	0	1	1	1	1	8	0.571429
Vea Health Centre	Upper East Region	1	0	0	1	1	1	1	1	1	0	1	1	1	1	11	0.785714
Wa South	Upper West Region	1	1	1	1	0	0	0	0	1	1	1	1	1	1	10	0.714286
Wassa Nkran SDA Clinic	Western Region	1	1	1	1	0	0	1	0	1	0	1	1	1	1	10	0.714286
Watchman CHPs	Bono Region	1	0	1	1	0	0	1	0	0	0	1	1	1	1	8	0.571429
Wawasua CHPs	Bono Region	1	1	1	1	0	0	1	0	0	1	1	1	1	1	10	0.714286
Zini HC	Upper West Region	1	1	1	1	1	0	0	1	0	1	1	1	1	1	11	0.785714
Zorko Health Centre	Upper East Region	0	0	0	0	1	1	1	1	1	0	1	1	0	1	8	0.571429
Zuarungu Health Centre	Upper East Region	0	0	0	1	0	0	1	0	0	0	0				2	0.142857
TOTAL		128	104	127	110	49	41	117	103	109	83	142	140	139	139
PERCENTAGE		0.820513	0.666667	0.814103	0.705128	0.314103	0.262821	0.75	0.660256	0.698718	0.532051	0.910256	0.897436	0.891026	0.891026		0.701007
