# Supplementary material for: Evaluating the availability and quality of services for lymphatic filariasis morbidity in Ghana
Source: PLoS Negl Trop Dis. 2023 Jun 12;17(6):e0010805. doi: 10.1371/journal.pntd.0010805 (PMC10289431; doi:10.1371/journal.pntd.0010805)
Supplement: S2 Table — (XLSX) [file pntd.0010805.s002.xlsx]

## Sheet: survey
type	name	label	hint	required	choice_filter	relevant	calculation	$given_name
start	start
end	end
today	today
deviceid	deviceid
begin_group	group_wr11m61	Facility Information		false
text	Assessor_Name	Assessor Name:		true
select_one zone	zone	Zone		true
select_one region	region	Region		true	zone=${zone}
select_one district	district	District		true	region=${region}
select_one facility	facility	Facility	Which facility are you assessing?	true	district=${district}
select_one qu9wm75	Facility_Type	Facility Type		true
text	If_for_some_reason_y_ease_include_it_here	If for some reason your facility is not listed in the selections, please include it here:		false
date	Enter_a_date	Enter a date		true
geopoint	Record_your_current_location	Record your current location	IIf prompted, allow the tablet to use GPS when using the app.	false
end_group
begin_group	group_di8sa55	Trained Staff		false
select_one vo9mu59	Have_any_staff_who_are_current	Have any staff who are currently working at this facility ever been trained or retrained in lymphoedema management?		true
integer	How_many_currently_w_mphoedema_management	How many currently working staff at this facility have EVER been trained or retrained in lymphoedema management?		false		${Have_any_staff_who_are_current} = 'yes'
select_one cb67w33	Have_any_staff_who_are_current_001	Have any staff who are currently working at this facility been trained or retrained in lymphoedema management in the last 2 years?		true
integer	How_many_currently_w_in_the_last_2_years	How many currently working staff at this facility have been trained or retrained in lymphoedema management in the last 2 years?		false		${Have_any_staff_who_are_current_001} = 'yes'
select_multiple sx9ur52	What_are_the_titles_of_staff_m	What are the titles of staff members who have been trained or re-trained in lymphoedema management in the last 2 years? (check all that apply)		true		${Have_any_staff_who_are_current_001} = 'yes'
text	If_other_staff_plea_e_indicate_positions	If other staff, please indicate positions:		false		selected(${What_are_the_titles_of_staff_m}, 'other')
text	Any_other_notes_from_this_section	Any other notes from this section:		false
end_group
begin_group	group_rf0yr36	Case Management and Education Materials		false
select_one us2xq76	Are_there_lymphedema_managemen	Are there lymphedema management guidelines targeted to health workers present at this facility?		true
select_multiple zg04t48	Please_show_me_the_guidelines_	Please show me the guidelines for lymphoedema management present at this facility (check all that are visualized).		true		${Are_there_lymphedema_managemen} = 'yes'
text	If_other_what_other_idelines_are_present	If other, what other guidelines are present?		false		selected(${Please_show_me_the_guidelines_}, 'other__ngo__non_profit_etc')
select_one jj81j81	Are_any_of_the_guidelines_writ	Are any of the guidelines written in the local language (or pictorial)?		true
text	If_yes_please_indic_he_materials_present	If yes, please indicate which language (s) and the materials present:		false		${Are_any_of_the_guidelines_writ} = 'yes'
text	Provide_additional_d_guidelines_avaiable	Provide additional details on the guidelines avaiable:		false
select_multiple ss9fu63	Please_show_me_the_patient_edu	Please show me the patient education materials that are available at this health facility (check all that are visualized)		true
text	If_other_indicate_t_materials_available	If other, indicate the other patient education materials available:		false		selected(${Please_show_me_the_patient_edu}, 'other')
select_one dd89l21	Are_any_of_the_guidelines_writ_001	Are any of the guidelines written in the local language (or pictorial)?		true
text	If_yes_what_guideli_the_local_language_s	If yes, what guidelines are pictorial or in the local language(s):		false		${Are_any_of_the_guidelines_writ_001} = 'yes'
text	Provide_additional_d_materials_available	Provide additional details on the patient education materials available:		false
end_group
begin_group	group_ks6no76	Water Infastructure		false
select_one ri2sl92	What_is_the_main_water_supply_	What is the main water supply for the facility? (Note: If there is more than one source, the one used most frequently should be selected. If patients need to bring water from home because water is not available at the facility, “no water source” should be selected).		true
text	Other_water_source	Other water source:		false		${What_is_the_main_water_supply_} = 'other__specify_below'
select_one me7mi13	Where_is_the_main_wa_where_it_originates	Where is the main water supply for the facility located? (On premises means within the building or facility grounds. This question refers to the location from where the water is accessed for use in the health facility (e.g. tap, borehole), rather than the source where it originates)		true
select_one fr6eh20	Is_water_available_f_dpumps_deliver_water	Is water available from the main water supply at the time of the survey? (Note: To be considered available, water should be available at the facility at the time of the survey or questionnaire. Where possible, the enumerator should confirm that water is available from this source e.g. check that taps or handpumps deliver water).		true
text	Use_this_space_for_a_frastructure_or_WASH	Use this space for any other comments on water infrastructure or WASH:		false
end_group
begin_group	group_aw2ls29	Medications and Commodities		false
note	Please_show_me_the_f_et_all_patient_needs	Please show me the following medications and describe their availability at this facility. Training note: Assessor must visualize any medications indicated as currently in-stock in order to select this answer. In sufficient quantities means the item is available in quantities adequate to meet all patient needs.		false
select_one ey7zm54	Antiseptic_e_g_pot_lysporin_bacitracin	Antiseptic (e.g. potassium permanganate or other anti-bacterial) or topical antibiotics (e.g. povidone-iodine, polysporin, bacitracin)		true
select_one qy67n75	Antifungal_e_g_pot_Whitfield_s_ointment	Antifungal (e.g. potassium permanganate or Whitfield’s ointment)		true
select_one tg5xn39	Analgesic_or_anti_in_ry_e_g_paracetomol	Analgesic or anti-inflammatory (e.g. paracetomol)		true
select_one ej4au56	Oral_antibiotics_e_icillin_doxycycline	Oral antibiotics (e.g. amoxicillin, doxycycline)		true
select_one zb4gd86	Injectable_antibioti_icillin_ceftriaxone	Injectable antibiotics (e.g. ampicillin, ceftriaxone)		true
select_one mn9tk86	Iivermectin	Iivermectin		true
select_one uu4tj47	Albendazole	Albendazole		true
text	Provide_any_addition_lity_at_the_facility	Provide any additional Information on medications and their availability at the facility:		false
note	Please_show_me_the_f_o_select_this_answer	Please show me the following supplies and describe their availability at this facility. Training note: Inspector must visualize any supplies indicated as currently in-stock in order to select this answer.		false
select_one rf7dn41	Bucket_or_Basin_with_cup	Bucket or Basin (with cup)		true
select_one nf2cg34	Soap	Soap		true
select_one cp83h56	Towels	Towels		true
select_one pa99j21	Gauze_or_cotton_cloth	Gauze or cotton cloth		true
select_one oj6jq13	Cold_compress_or_acceptable_alternative	Cold compress (or acceptable alternative)		true
select_one dc16u27	Nail_clippers	Nail clippers		true
select_one xn4jd23	Patient_hygiene_kits_if_appropriate	Patient hygiene kits (if appropriate)		true
text	Provide_any_addition_nd_their_avaiability	Provide any additional information on supplies and their avaiability:		false
end_group
begin_group	group_iv1lq77	Patient Tracking System		false
select_one rn9kv10	Does_this_facility_h_nts_with_lymphoedema	Does this facility have a system for identifying and quantifying the number of patients with lymphoedema?		true
select_one vk4fn63	What_system_is_being_used_by_t	What system is being used by this facility for identifying and quantifying the number of patients with lymphoedema?		true
text	If_other_what_system	If other, what system?		false
integer	How_many_patients_re_n_the_last_12_months	How many patients receiving any lymphoedema management services have been reported in the last 12 months?		true
end_group
begin_group	group_md4pe64	Staff Knowledge		false
note	READ_to_facility_dir_ma_and_acute_attacks	READ to facility director/point of contact: I would like to ask any member of your facility who has been trained in lymphoedema management a few questions about lymphoedema and acute attacks.		false
select_one uh06o12	Is_there_a_staff_member_who_is	Is there a staff member who is responsible for lymphoedema management that is available?		true
select_one ij39a55	_For_inspector_to_ch_the_following_survey	(For asessor to check off): Has the individual verbally acknowledged that they are willing to participate in the following survey? Do they understand their identify will remain confidential?		true		${Is_there_a_staff_member_who_is} = 'yes'
select_multiple ym12o08	Please_describe_for_me_the_sig	Please describe for me the signs and symptoms of lymphoedema (SURVEYOR: DO NOT READ THE ANSWERS, ASK TO BE SPECIFIC, ENCOURAGE “ANYTHING ELSE?” UNTIL NOTHING FURTHER IS MENTIONED AND CHECK ALL THAT APPLY):		true		${Is_there_a_staff_member_who_is} = 'yes'
text	If_other_specify_here	If other, specify here:		false
select_multiple jd89r51	Please_describe_for_me_the_sig_001	Please describe for me the signs and symptoms of an acute attack (ADL)? (SURVEYOR: DO NOT READ THE ANSWERS, ASK THEM TO BE SPECIFIC, ENCOURAGE “ANYTHING ELSE?” UNTIL NOTHING FURTHER IS MENTIONED AND CHECK ALL THAT APPLY):		true
text	If_other_specify_here_001	If other, specify here:		false		selected(${Please_describe_for_me_the_sig_001}, 'other__specify_below')
select_multiple kt8oc48	Please_describe_for_me_all_of_	Please describe for me all of the strategies you would teach a lymphoedema patient for preventing the progression of lymphoedema and preventing acute attacks (ADL) (SURVEYOR: DO NOT READ THE ANSWERS, ASK THEM TO BE SPECIFIC, ENCOURAGE “ANYTHING ELSE?” UNTIL NOTHING FURTHER IS MENTIONED AND CHECK ALL THAT APPLY):		true
text	If_other_specify_here_002	If other, specify here:		false		selected(${Please_describe_for_me_all_of_}, 'other__specify_below')
select_multiple fz89b73	Please_describe_for_me_all_of__001	Please describe for me all of the management strategies you could use to treat a patient who is having an acute attack (ADL) (SURVEYOR: DO NOT READ THE ANSWERS, ASK THEM TO BE SPECIFIC, ENCOURAGE “ANYTHING ELSE?” UNTIL NOTHING FURTHER IS MENTIONED AND CHECK ALL THAT APPLY ):		true
text	If_other_specify_here_003	If other, specify here:		false		selected(${Please_describe_for_me_all_of__001}, 'other__specify_below')
end_group
begin_group	group_ax9qq41	MMDP Challanges and Feedback		false
note	Instructions_This_s_tor_and_coordinator	Instructions: This section may be conducted with one individual or a group of individuals of various roles in providing lymphoedema management services (e.g. nurse, doctor, and coordinator).Please provide detailed qualitative responses in the text.		false
select_one uk5up63	READ_to_facility_dir_nt_that_is_available	READ to facility director/point of contact: I would like to speak with several staff members about their experiences providing MMDP services. Is there a staff member who is responsible for lymphoedema management that is available?		true
select_one au7lo03	READ_to_member_of_fa_the_following_survey	READ to member of facility: I would like to ask you a few questions about your experience providing MMDP services at this facility. Your answers to the following questions will remain anonymous and will in no way affect your employment at this facility. (For assessor to check off): This individual has verbally acknowledged that they are willing to participate in the following survey.		true
select_one hs0br08	Does_your_facility_f_ema_at_this_facility	Does your facility face any challenges in providing high quality lymphoedema care to patients with lymphoedema at this facility?		true
select_multiple vj5mm79	What_are_the_challenges_you_fa	What are the challenges you face in providing high quality lymphoedema care to patients with lymphoedema at this facility? (DO NOT READ THE ANSWERS, ASK THEM TO BE SPECIFIC, ENCOURAGE “ANYTHING ELSE?”UNTIL NOTHING FURTHER IS MENTIONED AND CHECK ALL THAT APPLY)		true
text	If_other_specify_here_004	If other, specify here:		false		selected(${What_are_the_challenges_you_fa}, 'other__specify_below')
select_multiple uf2cy99	How_can_the_services_check_all_mentioned	How can the services for lymphoedema patients be improved at this facility (check all mentioned)?		true
text	If_other_specify_here_005	If other, specify here:		false		selected(${How_can_the_services_check_all_mentioned}, 'other__specify_below')
text	_4_Is_there_anything_management_services	4.Is there anything else you would like to add about your experiences with lymphoedema management services?		false
end_group
begin_group	group_cl7qp35	Patient Interview		false
note	READ_to_facility_dir_ss_than_five_minutes	READ to facility director/point of contact: I would like to ask at least one—more than one is permissible—lymphoedema patient at this facility some questions about lymphoedema and acute attacks. The interview should take less than five minutes.		false
select_one ro32f70	Is_there_a_lymphoedema_patient	Is there a lymphoedema patient that is available?		true
note	READ_I_would_like_t_ive_at_this_facility	READ: I would like to ask you some questions about how your LF/lymphodema is cared for at this facility. Your answers to the following questions will remain anonymous and will in no way affect the services you receive at this facility.		false		${Is_there_a_lymphoedema_patient} = 'yes'
select_one dl6zv30	_For_inspector_to_ch_the_following_survey_001	(For assessor to check off): Has the individual verbally acknowledged that they are willing to participate in the following survey?		true
select_one wp3ql45	Sex_of_patient	Sex of patient:		true
integer	Age_of_patient	Age of patient:		true
select_multiple al5wo27	Please_describe_for_me_all_of__002	Please describe for me all of the strategies you know for preventing acute attacks and preventing lymphoedema from getting worse. (SURVEYOR: DO NOT READ THE ANSWERS, ASK THEM TO BE SPECIFIC, ENCOURAGE “ANYTHING ELSE?” UNTIL NOTHING FURTHER IS MENTIONED AND CHECK ALL THAT APPLY ):		true
text	If_other_specify_here_006	If other, specify here:		false		selected(${Please_describe_for_me_all_of__002}, 'other')
select_multiple xg2ht98	Please_describe_for_me_all_of__003	Please describe for me all of the strategies you know for treating an acute attack (SURVEYOR: DO NOT READ THE ANSWERS, ASK THEM TO BE SPECIFIC, ENCOURAGE “ANYTHING ELSE?” UNTIL NOTHING FURTHER IS MENTIONED AND CHECK ALL THAT APPLY ):		true
text	If_other_specify_here_007	If other, specify here:		false		selected(${Please_describe_for_me_all_of__003}, 'other')
select_one zc3wn00	Do_you_wash_your_affected_leg_	Do you wash your affected leg(s) in a specific manner with soap and water either independently or with the assistance of someone?		true
select_one sx2oz55	How_often_in_the_las_with_soap_and_water	How often in the last 30 days did you wash your affected leg(s) in a specific manner with soap and water?		true		${Do_you_wash_your_affected_leg_} = 'yes'
select_one ui3hq28	Have_you_ever_had_pain_warmth	Have you ever had pain, warmth, swelling and redness on either of your legs?		true
select_one vk4ym53	How_many_times_did_y_in_the_past_30_days	How many times did you have pain, warmth, swelling or redness of your leg in the past 30 days?		true		${Have_you_ever_had_pain_warmth} = 'yes'
select_one ok0sc73	Which_of_the_followi_in_the_past_30_days	Which of the following best describes your feelings about your lymphoedema in the past 30 days?		true
select_one ei9nn14	Overall_are_you_plea_this_health_facility	Overall are you pleased with LF/ lymphoedema services provided at this health facility?		true
select_multiple jj7ga30	How_can_services_be_improved_a	How can services be improved at this facility to improve your satisfaction (SURVEYOR: DO NOT READ THE ANSWERS, ASK THEM TO BE SPECIFIC, ENCOURAGE “ANYTHING ELSE?” UNTIL NOTHING FURTHER IS MENTIONED AND CHECK ALL THAT APPLY ):		true
text	If_other_please_specify	If other, please specify:		false		selected(${How_can_services_be_improved_a}, 'other')
end_group
calculate	__version__						'vfY4J2qSb5mAzPGW5mLh65'
calculate	_version_						'v2tj5TxMQwKzwwNZppsMyv'	__version__

## Sheet: choices
list_name	name	label	zone	region	district
zone	southern	Southern Zone
zone	middle	Middle Zone
zone	northern	Northern Zone
region	eastern	Eastern Region	southern
region	central	Central Region	southern
region	western	Western Region	southern
region	westernnorth	Western North Region	southern
region	bono	Bono Region	middle
region	bonoeast	Bono East Region	middle
region	uppereast	Upper East Region	northern
region	upperwest	Upper West Region	northern
district	abura	Abura Asebu Kwamankese		central
district	agonaeast	Agona East		central
district	agonawest	Agona West		central
district	ajumak	Ajumako Enyan Essiam		central
district	aowin	Aowin		westernnorth
district	asikum	Asikuma Odoben Brakwa		central
district	assinfoso	Assin Foso		central
district	assinnorth	Assin North		central
district	assinsouth	Assin South		central
district	awutus	Awutu Senya		central
district	awutuseast	Awutu Senya East		central
district	ayensu	Ayensuano		eastern
district	capec	Cape Coast		central
district	efutu	Efutu		central
district	ekumfi	Ekumfi		central
district	ellemb	Ellembelle		western
district	gomoace	Gomoa Central		central
district	gomoawe	Gomoa West		central
district	jomoro	Jomoro		western
district	komend	Komenda Edna Eguafo Abirem		central
district	kwesim	KWESIMINTSIM		western
district	mfants	Mfantsiman		central
district	mpohor	Mpohor		western
district	nsawam	Nsawam Adoagyir		eastern
district	nzema	Nzema East		western
district	preste	Prestea Huni Valley		western
district	shama	SHAMA		western
district	stma	STMA		western
district	suhum	Suhum		eastern
district	tarkwa	Tarkwa Municipal		western
district	twifo	Twifo Ati Mokwa		central
district	upper	Upper West Akim		eastern
district	wassa	Wassa East		western
district	westa	West Akim Municipal		eastern
district	sunyanimun	Sunyani Municipal		bono
district	sunyaniwest	Sunyani West		bono
district	techimanmun	Techiman Municipal		bonoeast
district	techimannorth	Techiman North		bonoeast
district	bawkuwest	Bawku West		uppereast
district	bolgatangaeast	Bolgatanga East		uppereast
district	bongo	Bongo		uppereast
district	daffiamabussie	Daffiama Bussie Issa		upperwest
district	jirapa	Jirapa		upperwest
district	kasenanankana	Kasena-Nankana Municipal		uppereast
district	lambussie	Lambussie		upperwest
district	lawra	Lawra		upperwest
district	sissalaeast	Sissala East		upperwest
district	sissalawest	Sissala West		upperwest
district	talensi	Talensi		uppereast
district	waeast	Wa East		upperwest
district	wamunicipal	Wa Municipal		upperwest
district	wawest	Wa West		upperwest
facility	moreechps	Moree CHPS			abura
facility	obengkromchps	Obengkrom CHPS			abura
facility	putubiwchps	Putubiw CHPS			abura
facility	tuakwachps	Tuakwa CHPS			abura
facility	kwesitwikwachps	Kwesitwikwa CHPS			agonaeast
facility	abodometsifichps	Abodom Etsifi CHPS			agonawest
facility	swedrogvmthos	Swedro Government Hospital			agonawest
facility	abaasahc	Abaasa Health Centre			ajumak
facility	ampiahajumakochps	Ampiah Ajumako CHPS			ajumak
facility	ekwamasechps	Ekwamase CHPS			ajumak
facility	salvationarmyhc	Salvation Army Health Ce			ajumak
facility	sonkwaapolyclinic	Sonkwaa Polyclinic			ajumak
facility	asikumahc	Asikuma Health Centre			asikum
facility	nkwantanandochps	Nkwanta Nando CHPS			asikum
facility	stfrancishos	St Francis Xavier Hospital			assinfoso
facility	assinakonfudipoly	Assin Akonfudi Polyclini			assinnorth
facility	assinprasohc	Assin Praso Health Centr			assinnorth
facility	asuoankamasochps	Asuoankamaso CHPS			assinnorth
facility	kyeikromadchps	Kyeikrom Adukrom CHPS			assinnorth
facility	andoechps	Andoe CHPS			assinsouth
facility	adawukwaochps	Adawukwao CHPS			awutus
facility	awutuhc	Awutu Health Centre			awutus
facility	ayensuakuchps	Ayensuaku CHPS			awutus
facility	bonsuokuchps	Bonsuoku CHPS			awutus
facility	bontrasehc	Bontrase Health Centre			awutus
facility	humbleclinic	Humble Home Clinic			awutus
facility	mayendachps	Mayenda CHPS			awutus
facility	obrachirechps	Obrachire CHPS			awutus
facility	kasoacommunity	Kasoa Community Clinic			awutuseast
facility	kaemebrechps	Kaemebre CHPS			awutuseast
facility	kasoapoly	Kasoa Polyclinic			awutuseast
facility	newmarkethc	New Market Health Centre			awutuseast
facility	brofoyedurchpsca	Brofoyedur CHPS			capec
facility	worabebachps	Worabeba CHPS			efutu
facility	srafakokodochps	Srafa Kokodo CHPS			ekumfi
facility	obuasihc	Obuasi Health Centre			gomoace
facility	abonkochps	Abonko CHPS			gomoawe
facility	dawurampongpoly	Dawurampong Polyclinic			gomoawe
facility	eshiemchps	Eshiem CHPS			gomoawe
facility	fomenachps	Fomena CHPS			gomoawe
facility	mprumemchps	Mprumem CHPS			gomoawe
facility	oguaahc	Oguaa Health Centre			gomoawe
facility	stlukehos	St Luke Catholic Hospita			gomoawe
facility	abrewessiamchps	Abrew Essiam CHPS			komend
facility	anweemchps	Anweem CHPS			komend
facility	anweneechps	Anwenee CHPS			komend
facility	kokoadochps	Kokoado CHPS			komend
facility	abandzehc	Abandze Health Centre			mfants
facility	duadzechps	Duadze CHPS			mfants
facility	egyaachps	Egyaa CHPS			mfants
facility	framihc	Frami Health Centre			twifo
facility	asikasuhc	Asikasu Health Center			upper
facility	okurasehc	Okurase Health Center			upper
facility	knyarkochps	K Nyarko CHPs			upper
facility	adeisochps	Adeiso CHPs			upper
facility	asamankesedishos	Asamankese District Hosp			westa
facility	ekosochps	Ekoso CHPS			westa
facility	koanohc	Koano Health Center			ayensu
facility	aschiansahhc	Aschiansah Health Center			ayensu
facility	duodukromchps	Duodukrom CHPS			ayensu
facility	supresuhc	Supresu Health Center			suhum
facility	akorabohc	Akorabo Health Center			suhum
facility	suhumgvmthos	Suhum Government Hopsital			suhum
facility	abenabochps	Abenabo CHPS			suhum
facility	kukuachps	Kukua CHPS			suhum
facility	akramanchps	Akraman CHPS			nsawam
facility	djankrumchps	Djankrum CHPS			nsawam
facility	nsumeachintochps	Nsumeachinto CHPS			nsawam
facility	wassankransda	Wassa Nkran SDA Clinic			preste
facility	adjeikromchps	Adjeikrom CHPS			preste
facility	beppohchps	Beppoh CHPS			preste
facility	nocompchps	No 3 Compound CHPS			preste
facility	broninkwantachps	Broni Nkwanta CHPS			preste
facility	simpahc	Simpa HC			tarkwa
facility	brofoyedurchpsta	Brofoyedur CHPS			tarkwa
facility	kyekyewerechps	Kyekyewere CHPS			tarkwa
facility	tamsochps	Tamso CHPS			tarkwa
facility	mansohc	Manso HC			mpohor
facility	adansich	Adansi CH			mpohor
facility	botodwinahc	Botodwina HC			mpohor
facility	adansichps	Adansi CHPS			mpohor
facility	mansotwochps	Manso 2 CHPS			mpohor
facility	ttwohc	T2 HC			jomoro
facility	elubohc	Elubo HC			jomoro
facility	samenyehc	Samenye HC			jomoro
facility	salmahc	Salma HC			ellemb
facility	akpanduechps	Akpandue CHPS			ellemb
facility	aidoosuanchps	Aidoosuan CHPS			ellemb
facility	tolenuchps	Tolenu CHPS			nzema
facility	daboasehc	DABOASE HC			wassa
facility	ateikuhc	ATEIKU HC			wassa
facility	brofoyeduchpswa	BROFOYEDU CHPS			wassa
facility	sekyerehemangchps	SEKYERE HEMANG CHPS			wassa
facility	sekyerekrobohemangchps	SEKYEREKROBO HEMANG CHPS			wassa
facility	livingwellhc	LIVING WELL HC			shama
facility	shamahc	SHAMA HC			shama
facility	atwereboana	ATWEREBOANA			shama
facility	apremdochps	APREMDO CHPS			kwesim
facility	ttichps	TTI CHPS			kwesim
facility	efiakwasimhos	Efia Kwasimitsim Hospital			stma
facility	anoechps	ANOE CHPS			stma
facility	sewumhc	Sewum HC			aowin
facility	awuakromchps	Awuakrom CHPS			aowin
facility	nyameasachps	Nyameasa CHPS			aowin
facility	enchihos	Enchi Hospital			aowin
facility	ankobiachps	Ankobia CHPS			sunyanimun
facility	atoasechps	Atoase CHPS			sunyanimun
facility	atuahenekromchps	Atuahenekrom CHPS			sunyanimun
facility	regionalhospital	Regional Hospital			sunyanimun
facility	lowcostchps	Lowcost CHPS			sunyanimun
facility	sunyanitifichps	Sunyanitifi CHPS			sunyanimun
facility	akwaasuachps	Akwaasua CHPS			sunyaniwest
facility	chiraazongochps	Chiraa Zongo CHPS			sunyaniwest
facility	dumasuachps	Dumasua CHPS			sunyaniwest
facility	estatechps	Estate CHPS Chiraa Sub			sunyaniwest
facility	kwatirepoly	Kwatire Polyclinic			sunyaniwest
facility	bongrosochps	Bongroso CHPS			techimanmun
facility	dwomochps	Dwomo 1 and 2 CHPS			techimanmun
facility	holyfamhos	Holy Family Hospital			techimanmun
facility	nsutahc	Nsuta Health Centre			techimanmun
facility	akrofromchps	Akrofrom CHPS			techimannorth
facility	gyebrichps	Gyebri CHPS			techimannorth
facility	kokoagochps	Kokoago CHPS			techimannorth
facility	kokrokochps	Kokroko CHPS			techimannorth
facility	nyansuakachps	Nyansuaka CHPS			techimannorth
facility	tenabeachps	Tenabea CHPS			techimannorth
facility	tuobodomchps	Tuobodom-Zongo CHPS			techimannorth
facility	johnabagrimc	John Abagri Memorial Clini			bawkuwest
facility	tillihc	Tilli Health Centre			bawkuwest
facility	zuarunguhc	Zuarungu Health Centre			bolgatangaeast
facility	anafobisihc	Anafobisi Health Centre			bongo
facility	veahc	Vea Health Centre			bongo
facility	zorkohc	Zorko Health Centre			bongo
facility	kologohc	Kologo Health Centre			kasenanankana
facility	pwaluguhc	Pwalugu Health Centre			talensi
facility	piinahc	Piina HC			lambussie
facility	naawiechps	Naawie CHPS			lambussie
facility	karnihc	Karni HC			lambussie
facility	tumuhc	Tumu HC			sissalaeast
facility	tizzahc	Tizza HC			jirapa
facility	holomunihc	Holomuni HC			waeast
facility	funsihc	Funsi HC			waeast
facility	issahc	Issa HC			daffiamabussie
facility	daffiamahc	Daffiama HC			daffiamabussie
facility	lawrasub	Lawra Sub			lawra
facility	babilesub	Babile Sub			lawra
facility	was	Wa South			wamunicipal
facility	fonguchps	Fongu CHPS			wamunicipal
facility	sombochps	Sombo CHPS			wamunicipal
facility	busahc	Busa HC			wamunicipal
facility	chariahc	Charia HC			wamunicipal
facility	bamahuhc	Bamahu HC			wamunicipal
facility	kpensihc	Kpensi HC			wamunicipal
facility	chauiriguhc	Chauirigu HC			wamunicipal
facility	zinihc	Zini HC			sissalawest
facility	eliluihc	Elilui HC			wawest
qu9wm75	option_1	Hospital
qu9wm75	option_2	Health Center
qu9wm75	compound	CHPs Compound
qu9wm75	clinic__polyclinic	Clinic (polyclinic)
vo9mu59	yes	Yes
vo9mu59	no	No
vo9mu59	don_t_know	Don't Know
vo9mu59	refused	Refused
cb67w33	yes	Yes
cb67w33	no	No
cb67w33	don_t_know	Don't Know
cb67w33	refused	Refused
sx9ur52	physicians	Physicians
sx9ur52	nurses	Nurses
sx9ur52	health_assistants_officers	Health assistants/officers
sx9ur52	community_health_workers	Community health workers
sx9ur52	community_volunteer	Disease Control Officer
sx9ur52	other	Other:
us2xq76	yes	Yes
us2xq76	no	No
us2xq76	don_t_know	Don't Know
us2xq76	refused	Refused
zg04t48	gpelf_guidelines	GPELF Guidelines
zg04t48	regional_who_guidelines	Regional WHO Guidelines
zg04t48	option_3	National Guidelines
zg04t48	facility_reference_material	Facility reference material
zg04t48	job_aid_or_training_material	Job aid or training material
zg04t48	lymphoedema_management_video	lymphoedema management video
zg04t48	other__ngo__non_profit_etc	other (NGO, non-profit etc.)
zg04t48	no_guidelines_visualized	No guidelines visualized
jj81j81	yes	Yes
jj81j81	no	No
ss9fu63	public_awareness_poster	Public Awareness Poster
ss9fu63	flip_chart	Flip-chart
ss9fu63	morbidity_manual	Morbidity manual
ss9fu63	patient_leaflets	patient leaflets
ss9fu63	patient_booklets	patient booklets
ss9fu63	instruction_card	instruction card
ss9fu63	other	OTHER
ss9fu63	no_appropriate_iec_awareness_materials_v	no appropriate IEC/awareness materials visualized
dd89l21	yes	Yes
dd89l21	no	No
ri2sl92	piped_supply_inside_the_building	Piped supply inside the building
ri2sl92	option_2	Piped supply outside the building
ri2sl92	tube_well_borehole	Tube well/Borehole
ri2sl92	protected_dug_well	protected dug well
ri2sl92	unprotected_dug_well	Unprotected dug well
ri2sl92	rain_water	Rain water
ri2sl92	tanker_truck	Tanker truck
ri2sl92	surface_water__river__dam__lak	Surface water (river, dam, lake, pond)
ri2sl92	other__specify_below	other (specify below)
ri2sl92	don_t_know	Don't know
ri2sl92	no_water_source	No water source
me7mi13	on_premises	on premises
me7mi13	option_2	up to 500m
me7mi13	500m_or_further	500m or further
me7mi13	unable_to_assess_location_of_water_suppl	unable to assess location of water supply
fr6eh20	yes	Yes
fr6eh20	no	No
fr6eh20	unable_to_assess_if_water_is_available	Unable to assess if water is available
ey7zm54	currently_in_stock_in_sufficient_quantit	Currently in stock in sufficient quantities
ey7zm54	currently_in_stock_but_not_in_sufficient	Currently in stock but NOT in sufficient quantities
ey7zm54	currently_stocked__out	Currently stocked- out
ey7zm54	option_4	Never available
ey7zm54	not_applicable__facility_not_qualified_t	Not applicable (facility not qualified to dispense)
qy67n75	currently_in_stock_in_sufficient_quantit	Currently in stock in sufficient quantities
qy67n75	currently_in_stock_but_not_in_sufficient	Currently in stock but NOT in sufficient quantities
qy67n75	currently_stocked__out	Currently stocked- out
qy67n75	option_4	Never available
qy67n75	not_applicable	Not Applicable
tg5xn39	currently_in_stock_in_sufficient_quantit	Currently in stock in sufficient quantities
tg5xn39	currently_in_stock_but_not_in_sufficient	Currently in stock but NOT in sufficient quantities
tg5xn39	currently_stocked__out	Currently stocked- out
tg5xn39	option_4	Never available
tg5xn39	not_applicable	Not Applicable
ej4au56	currently_in_stock_in_sufficient_quantit	Currently in stock in sufficient quantities
ej4au56	currently_in_stock_but_not_in_sufficient	Currently in stock but NOT in sufficient quantities
ej4au56	currently_stocked__out	Currently stocked- out
ej4au56	option_4	Never available
ej4au56	not_applicable	Not Applicable
zb4gd86	currently_in_stock_in_sufficient_quantit	Currently in stock in sufficient quantities
zb4gd86	currently_in_stock_but_not_in_sufficient	Currently in stock but NOT in sufficient quantities
zb4gd86	currently_stocked__out	Currently stocked- out
zb4gd86	option_4	Never available
zb4gd86	not_applicable	Not Applicable
mn9tk86	currently_in_stock_in_sufficient_quantit	Currently in stock in sufficient quantities
mn9tk86	currently_in_stock_but_not_in_sufficient	Currently in stock but NOT in sufficient quantities
mn9tk86	currently_stocked__out	Currently stocked- out
mn9tk86	option_4	Never available
mn9tk86	not_applicable	Not Applicable
uu4tj47	currently_in_stock_in_sufficient_quantit	Currently in stock in sufficient quantities
uu4tj47	currently_in_stock_but_not_in_sufficient	Currently in stock but NOT in sufficient quantities
uu4tj47	currently_stocked__out	Currently stocked- out
uu4tj47	option_4	Never available
uu4tj47	not_applicable	Not Applicable
rf7dn41	currently_in_stock_in_sufficient_quantit	Currently in stock in sufficient quantities
rf7dn41	currently_in_stock_but_not_in_sufficient	Currently in stock but NOT in sufficient quantities
rf7dn41	currently_stocked__out	Currently stocked- out
rf7dn41	never_available	Never available
nf2cg34	currently_in_stock_in_sufficient_quantit	Currently in stock in sufficient quantities
nf2cg34	currently_in_stock_but_not_in_sufficient	Currently in stock but NOT in sufficient quantities
nf2cg34	currently_stocked__out	Currently stocked- out
nf2cg34	never_available	Never available
cp83h56	currently_in_stock_in_sufficient_quantit	Currently in stock in sufficient quantities
cp83h56	currently_in_stock_but_not_in_sufficient	Currently in stock but NOT in sufficient quantities
cp83h56	currently_stocked__out	Currently stocked- out
cp83h56	never_available	Never available
pa99j21	currently_in_stock_in_sufficient_quantit	Currently in stock in sufficient quantities
pa99j21	currently_in_stock_but_not_in_sufficient	Currently in stock but NOT in sufficient quantities
pa99j21	currently_stocked__out	Currently stocked- out
pa99j21	never_available	Never available
oj6jq13	currently_in_stock_in_sufficient_quantit	Currently in stock in sufficient quantities
oj6jq13	currently_in_stock_but_not_in_sufficient	Currently in stock but NOT in sufficient quantities
oj6jq13	currently_stocked__out	Currently stocked- out
oj6jq13	never_available	Never available
dc16u27	currently_in_stock_in_sufficient_quantit	Currently in stock in sufficient quantities
dc16u27	currently_in_stock_but_not_in_sufficient	Currently in stock but NOT in sufficient quantities
dc16u27	currently_stocked__out	Currently stocked- out
dc16u27	never_available	Never available
xn4jd23	currently_in_stock_in_sufficient_quantit	Currently in stock in sufficient quantities
xn4jd23	currently_in_stock_but_not_in_sufficient	Currently in stock but NOT in sufficient quantities
xn4jd23	currently_stocked__out	Currently stocked- out
xn4jd23	never_available	Never available
rn9kv10	yes	Yes
rn9kv10	no	No
rn9kv10	don_t_know	Don't Know
rn9kv10	refused	Refused
vk4fn63	patient_register	patient register
vk4fn63	paper_patient_charts	paper patient charts
vk4fn63	health_management_information_system__hm	Health Management Information System (HMIS)/DHIS2
vk4fn63	community_register	Community Register
vk4fn63	other	Other
uh06o12	yes	Yes
uh06o12	no	No
ij39a55	yes	Yes
ij39a55	no	No
ym12o08	swelling__reversible_at_night	swelling (reversible at night)
ym12o08	swelling__irreversible	swelling (irreversible)
ym12o08	skin_folds__shallow_or_deep	skin folds (shallow or deep)
ym12o08	knobs_on_the_skin	Knobs on the skin
ym12o08	mossy_lesions___small_elongated_or_round	Mossy lesions ( small elongated or rounded growths)
ym12o08	inability_to_perform_daily_activities_or	inability to perform daily activities or care for self
ym12o08	acute_attacks___adenolymphangitis__adl	Acute attacks / adenolymphangitis (ADL)
ym12o08	wounds_or_entry_lesions	Wounds or entry lesions
ym12o08	don_t_know_any_signs_symptoms_of_lymphoe	Don't know any signs/symptoms of lymphoedema
ym12o08	other	OTHER, specify below
jd89r51	redness_of_limb	Redness of limb
jd89r51	warmth_of_limb	Warmth of limb
jd89r51	_increased_swelling_of_limb	Increased swelling of limb
jd89r51	painful_limb	Painful limb
jd89r51	_fever	Fever
jd89r51	headache	Headache
jd89r51	chills	Chills
jd89r51	nausea_vomiting	Nausea/vomiting
jd89r51	don_t_know_any_signs_and_sympt	Don’t know any signs and symptoms of an acute attack
jd89r51	other__specify_below	OTHER, specify below
kt8oc48	hygiene___washing_and_drying_o	Hygiene / washing and drying of affected limb
kt8oc48	wound_care___care_of_entry_les	Wound care / care of entry lesions
kt8oc48	_elevation	Elevation
kt8oc48	_exercise	Exercise
kt8oc48	shoe_use	Shoe use
kt8oc48	prophylactic_creams	Prophylactic creams
kt8oc48	prophylactic_systemic_antibiot	Prophylactic systemic antibiotics
kt8oc48	instruct_patients_to_avoid_har	Instruct patients to avoid harmful behaviors (e.g. scarification and fumigation)
kt8oc48	_don_t_know_any_lymphoedema_ma	Don’t know any lymphoedema management techniques
kt8oc48	other__specify_below	OTHER, specify below
fz89b73	cool_leg_in_bucket_of_cool_wat	Cool leg in bucket of cool water or using a cold compress
fz89b73	analgesic_or_anti_inflammatory	Analgesic or anti-inflammatory medications
fz89b73	topical_antibiotics__cream_or_	Topical antibiotics (cream or ointment)
fz89b73	oral_antibiotics	Oral antibiotics
fz89b73	_injectable_antibiotics	Injectable antibiotics
fz89b73	_rest	Rest
fz89b73	_elevation	Elevation
fz89b73	_provide_fluids	Provide fluids
fz89b73	advise_patient_to_avoid_exerci	Advise patient to avoid exercises for duration of acute attack
fz89b73	don_t_know_any_acute_attack_tr	Don’t know any acute attack treatments
fz89b73	other__specify_below	OTHER, specify below
uk5up63	yes	Yes
uk5up63	no	No
au7lo03	yes	Yes
au7lo03	no	No
hs0br08	yes	Yes
hs0br08	no	No
hs0br08	don_t_know	Don't know
hs0br08	refused	Refused
vj5mm79	was_not_aware_i_needed_to_provide_this_s	Was not aware I needed to provide this service
vj5mm79	lack_of_medication_supplies	Lack of medication/supplies
vj5mm79	lack_of_training	Lack of training
vj5mm79	lack_of_human_resources	Lack of human resources
vj5mm79	poor_supervision_or_support	Poor supervision or support
vj5mm79	poor_motivation_of_providers	Poor motivation of providers
vj5mm79	too_many_patients	Too many patients
vj5mm79	patients_don_t_present_to_facility	Patients don’t present to facility
vj5mm79	never_encountered_a_person_with_lymphoed	Never encountered a person with lymphoedema
vj5mm79	don_t_know	Don’t know
vj5mm79	other__specify_below	OTHER, specify below
uf2cy99	improve_supervisory_support_and_communic	Improve supervisory support and communication
uf2cy99	increase_human_resources	Increase human resources
uf2cy99	increase_staff_motivation	Increase staff motivation
uf2cy99	improve_training_for_personnel	Improve training for personnel
uf2cy99	increase_in_number_of_personnel_trained	Increase in number of personnel trained
uf2cy99	provide_more_supplies_for_patients	Provide more supplies for patients
uf2cy99	provide_more_medications_for_patients	Provide more medications for patients
uf2cy99	implement_outreach_program	Implement outreach program
uf2cy99	decrease_cost_of_treatment	Decrease cost of treatment
uf2cy99	increase_awareness_of_program	Increase awareness of program
uf2cy99	engage_community	Engage community
uf2cy99	don_t_know	Don't know
uf2cy99	other__specify_below	Other, specify below
ro32f70	yes	Yes
ro32f70	no	No
dl6zv30	yes	Yes
dl6zv30	no	No
wp3ql45	male	male
wp3ql45	female	female
al5wo27	hygiene___washing_and_drying_o	Hygiene / Washing and drying of affected limb
al5wo27	wound_care__care_of_entry_lesi	Wound care/ care of entry lesions
al5wo27	_elevation	Elevation
al5wo27	exercises	Exercises
al5wo27	shoe_use	Shoe use
al5wo27	prophylactic_creams	Prophylactic creams
al5wo27	prophylactic_systemic_antibiot	Prophylactic systemic antibiotics
al5wo27	_don_t_know_any_lymphoedema_pr	Don’t know any lymphoedema prevention techniques
al5wo27	traditional_remedies	Traditional remedies
al5wo27	other	OTHER
xg2ht98	cool_leg_in_bucket_of_cool_wat	Cool leg in bucket of cool water or using a cold compress
xg2ht98	visit_the_health_facility	Visit the health facility
xg2ht98	_rest	Rest
xg2ht98	_elevation	Elevation
xg2ht98	avoid_exercises_for_duration_o	Avoid exercises for duration of acute attack
xg2ht98	drink_fluids	Drink fluids
xg2ht98	apply_antibiotics_to_skin	Apply antibiotics to skin
xg2ht98	take_antibiotics_by_mouth	Take antibiotics by mouth
xg2ht98	take_injectable_antibiotics	Take injectable antibiotics
xg2ht98	_visiting_a_traditional_healer	Visiting a traditional healer
xg2ht98	_traditional_remedies	Traditional remedies
xg2ht98	don_t_know_any_acute_attack_tr	Don’t know any acute attack treatments
xg2ht98	other	OTHER
zc3wn00	yes	Yes
zc3wn00	no	No
zc3wn00	don_t_know	Don't Know
zc3wn00	refused	Refused
sx2oz55	more_than_once_per_day	More than once per day
sx2oz55	once_daily	Once daily
sx2oz55	more_than_once_per_week	More than once per week
sx2oz55	once_per_week	Once per week
sx2oz55	once_per_month	Once per month
sx2oz55	more_than_once_per_month	More than once per month
sx2oz55	never	Never
ui3hq28	yes	Yes
ui3hq28	no	No
ui3hq28	don_t_know	Don't Know
ui3hq28	refused	Refused
vk4ym53	none	None
vk4ym53	1_time	1 time
vk4ym53	2_times	2 times
vk4ym53	3_times	3 times
vk4ym53	4_times	4 times
vk4ym53	more_than_4_times	more than 4 times
vk4ym53	don_t_know	Don't know
ok0sc73	excellent	Excellent
ok0sc73	very_good	Very Good
ok0sc73	good	Good
ok0sc73	fair	Fair
ok0sc73	poor	Poor
ei9nn14	very_satisfied	Very satisfied
ei9nn14	satisfied	Satisfied
ei9nn14	neutral	Neutral
ei9nn14	dissatisfied	Dissatisfied
ei9nn14	very_dissatisfied	Very Dissatisfied
jj7ga30	increase_human_resources	Increase human resources
jj7ga30	improved_training_for_personne	Improved training for personnel
jj7ga30	more_supplies_for_patients	More supplies for patients
jj7ga30	implement_outreach_program	Implement outreach program
jj7ga30	_decrease_cost_of_treatment	Decrease cost of treatment
jj7ga30	increase_awareness_of_program	Increase awareness of program
jj7ga30	patient_support_groups	Patient support groups
jj7ga30	don_t_know	Don't know
jj7ga30	other	Other

## Sheet: settings
form_title	style	version
DIP Health Facility Assessment 8421	theme-grid no-text-transform	4 (2021-08-05 17:43:18)
