# Supplementary material for: Evaluating the availability and quality of services for lymphatic filariasis morbidity in Ghana
Source: PLoS Negl Trop Dis. 2023 Jun 12;17(6):e0010805. doi: 10.1371/journal.pntd.0010805 (PMC10289431; doi:10.1371/journal.pntd.0010805)
Supplement: S1 Data — (XLSX) [file pntd.0010805.s003.xlsx]

## Sheet: DIP Health Facility Assessme...
Zone	Region	District	Facility	Facility Type	Enter a date	Have any staff who are currently working at this facility ever been trained or retrained in lymphoedema management?	How many currently working staff at this facility have EVER been trained or retrained in lymphoedema management?	Have any staff who are currently working at this facility been trained or retrained in lymphoedema management in the last 2 years?	How many currently working staff at this facility have been trained or retrained in lymphoedema management in the last 2 years?	What are the titles of staff members who have been trained or re-trained in lymphoedema management in the last 2 years? (check all that apply)	titles of staff trained: Physicians	titles of staff trained:Nurses	Title of staff trained: Health assistants/officers	Titled of staff trained: /Community health workers	Title of staff tarined: Disease Control Officer	Title of trained staff: Other	If other staff, please indicate positions:	Any other notes from this section:	Are there lymphedema management guidelines targeted to health workers present at this facility?	Please show me the guidelines for lymphoedema management present at this facility (check all that are visualized).	Please show me the guidelines for lymphoedema management present at this facility (check all that are visualized)./GPELF Guidelines	Please show me the guidelines for lymphoedema management present at this facility (check all that are visualized)./Regional WHO Guidelines	Please show me the guidelines for lymphoedema management present at this facility (check all that are visualized)./National Guidelines	Please show me the guidelines for lymphoedema management present at this facility (check all that are visualized)./Facility reference material	Please show me the guidelines for lymphoedema management present at this facility (check all that are visualized)./Job aid or training material	Please show me the guidelines for lymphoedema management present at this facility (check all that are visualized)./lymphoedema management video	Please show me the guidelines for lymphoedema management present at this facility (check all that are visualized)./other (NGO, non-profit etc.)	Please show me the guidelines for lymphoedema management present at this facility (check all that are visualized)./No guidelines visualized	If other, what other guidelines are present?	Are any of the guidelines written in the local language (or pictorial)?	If yes, please indicate which language (s) and the materials present:	Provide additional details on the guidelines avaiable:	Please show me the patient education materials that are available at this health facility (check all that are visualized)	Please show me the patient education materials that are available at this health facility (check all that are visualized)/Public Awareness Poster	Please show me the patient education materials that are available at this health facility (check all that are visualized)/Flip-chart	Please show me the patient education materials that are available at this health facility (check all that are visualized)/Morbidity manual	Please show me the patient education materials that are available at this health facility (check all that are visualized)/patient leaflets	Please show me the patient education materials that are available at this health facility (check all that are visualized)/patient booklets	Please show me the patient education materials that are available at this health facility (check all that are visualized)/instruction card	Please show me the patient education materials that are available at this health facility (check all that are visualized)/OTHER	Please show me the patient education materials that are available at this health facility (check all that are visualized)/no appropriate IEC/awareness materials visualized	If other, indicate the other patient education materials available:	Are any of the guidelines written in the local language (or pictorial)?	If yes, what guidelines are pictorial or in the local language(s):	Provide additional details on the patient education materials available:	What is the main water supply for the facility? (Note: If there is more than one source, the one used most frequently should be selected. If patients need to bring water from home because water is not available at the facility, “no water source” should be selected).	Other water source:	Where is the main water supply for the facility located? (On premises means within the building or facility grounds. This question refers to the location from where the water is accessed for use in the health facility (e.g. tap, borehole), rather than the source where it originates)	Is water available from the main water supply at the time of the survey? (Note: To be considered available, water should be available at the facility at the time of the survey or questionnaire. Where possible, the enumerator should confirm that water is available from this source e.g. check that taps or handpumps deliver water).
Middle Zone	Bono East Region	Techiman North	Akrofrom CHPS	CHPs Compound	2021-08-09	Yes	1	No										Staffs need to be trained	Yes	National Guidelines	0	0	1	0	0	0	0	0		No			Flip-chart patient leaflets Public Awareness Poster	1	1	0	1	0	0	0	0		No			Piped supply inside the building		on premises	Yes
Middle Zone	Bono East Region	Techiman North	Gyebri CHPS	CHPs Compound	2021-08-09	Yes		No										Staffs needs to be train	Yes	National Guidelines Facility reference material	0	0	1	1	0	0	0	0		Yes	Twi , case management		Flip-chart Public Awareness Poster	1	1	0	0	0	0	0	0		Yes	Case management		Piped supply inside the building		on premises	Yes
Middle Zone	Bono East Region	Techiman North	Kokoago CHPS	CHPs Compound	2021-08-09	Yes	1	No										Most of the staffs do not have the training	Yes	National Guidelines Regional WHO Guidelines	0	1	1	0	0	0	0	0		No			Flip-chart patient leaflets Public Awareness Poster	1	1	0	1	0	0	0	0		No			Tube well/Borehole		500m or further	Yes
Middle Zone	Bono East Region	Techiman North	Nyansuaka CHPS	CHPs Compound	2021-08-09	Yes	1	No										Staffs need to be trained or retrained	Yes	National Guidelines Regional WHO Guidelines	0	1	1	0	0	0	0	0		No			Flip-chart Public Awareness Poster patient leaflets	1	1	0	1	0	0	0	0		No			Tube well/Borehole		500m or further	Yes
Middle Zone	Bono East Region	Techiman North	Kokroko CHPS	CHPs Compound	2021-08-09	Yes	1	No										Staffs who are currently at this facility needs to be trained.	Yes	National Guidelines Regional WHO Guidelines	0	1	1	0	0	0	0	0		Yes	Twi, Management of caces		Flip-chart Public Awareness Poster patient leaflets	1	1	0	1	0	0	0	0		No			Tube well/Borehole		500m or further	Yes
Northern Zone	Upper West Region	Daffiama Bussie Issa	Daffiama HC	Health Center	2021-08-12	Yes	2	Yes	2	Health assistants/officers Nurses	0	1	1	0	0	0			Yes	National Guidelines	0	0	1	0	0	0	0	0		No		Interpretation done in the local dialect	Public Awareness Poster no appropriate IEC/awareness materials visualized	1	0	0	0	0	0	0	1		No		Interpretation done in local dialect during training	Tube well/Borehole		on premises	Yes
Northern Zone	Upper West Region	Sissala East	Tumu HC	Health Center	2021-08-11	Yes	2	Yes	2	Nurses Community health workers	0	1	0	1	0	0			Yes	National Guidelines	0	0	1	0	0	0	0	0		No		English language translated to local dialect during training	Public Awareness Poster Flip-chart patient leaflets instruction card	1	1	0	1	0	1	0	0		No		During training interpretation is done in the local dialect	Piped supply inside the building		500m or further	Yes
Northern Zone	Upper West Region	Sissala West	Zini HC	Health Center	2021-08-11	Yes	2	Yes	2	Community health workers Nurses	0	1	0	1	0	0			Yes	National Guidelines	0	0	1	0	0	0	0	0		No		English language was interpreted to local dialect	Public Awareness Poster Flip-chart	1	1	0	0	0	0	0	0		No		Explanation is done in local dialect	Tube well/Borehole		on premises	Yes
Northern Zone	Upper West Region	Daffiama Bussie Issa	Issa HC	Clinic (polyclinic)	2021-08-11	Yes	2	Yes	1	Other:	0	0	0	0	0	1	Health promotion officer		Yes	No guidelines visualized	0	0	0	0	0	0	0	1		No		Interpretation of guidelines to the local dialect	no appropriate IEC/awareness materials visualized	0	0	0	0	0	0	0	1		No		No material available,	Tube well/Borehole		on premises	Yes
Northern Zone	Upper West Region	Wa East	Funsi HC	Health Center	2021-08-10	Yes	3	Yes	3	Nurses Disease Control Officer Community health workers	0	1	0	1	1	0		One currently in school, one other person is gone on transfer	Yes	National Guidelines	0	0	1	0	0	0	0	0		No		Interpretation is done in the local dialect	Public Awareness Poster Flip-chart	1	1	0	0	0	0	0	0		No		Interpretation was done to the local dialect	Tube well/Borehole		on premises	Yes
Northern Zone	Upper West Region	Wa East	Holomuni HC	Health Center	2021-08-10	Yes	2	Yes	2	Disease Control Officer Nurses	0	1	0	0	1	0		We were trained and some logistics were promise but we never received them. It was promise to be sent to DHAs but we haven't received yet	No											No		But training was done by interpreting in local language	Public Awareness Poster	1	0	0	0	0	0	0	0		No		Training is done in local dialect	Tube well/Borehole		on premises	Yes
Northern Zone	Upper West Region	Wa Municipal	Fongu CHPS	CHPs Compound	2021-08-14	Yes	1	Yes	1	Health assistants/officers	0	0	1	0	0	0			Yes	Facility reference material Job aid or training material	0	0	0	1	1	0	0	0		Yes	There are in English flip chart and step by step guide for management of lymphoedema	Step by step guide for management of lymphoedema	patient leaflets patient booklets	0	0	0	1	1	0	0	0		Yes	There are in English but during training we always explained it in language local language		Piped supply inside the building		on premises	Yes
Northern Zone	Upper West Region	Wa Municipal	Wa South	Health Center	2021-08-14	Yes	1	Yes	1	Health assistants/officers	0	0	1	0	0	0			Yes	Job aid or training material lymphoedema management video	0	0	0	0	1	1	0	0		Yes	The are English language	Flip chart and step by step guide for management of lymphoedema	Flip-chart patient leaflets patient booklets instruction card	0	1	0	1	1	1	0	0		No		All materials are in English but normally explained in local language during training	Piped supply inside the building		on premises	Yes
Northern Zone	Upper West Region	Wa West	Eggu HC	Health Center	2021-08-12	Yes	1	Yes	1	Disease Control Officer	0	0	0	0	1	0			Yes	Facility reference material Job aid or training material	0	0	0	1	1	0	0	0		No			Flip-chart patient leaflets patient booklets	0	1	0	1	1	0	0	0		No		During training it was explained in local language	Piped supply inside the building		on premises	Yes
Northern Zone	Upper West Region	Lambussie	Naawie CHPS	CHPs Compound	2021-08-11	No		No										The trained staff is currently in school	Don't Know											No			Public Awareness Poster	1	0	0	0	0	0	0	0		No			Rain water		unable to assess location of water supply	Yes
Northern Zone	Upper West Region	Lambussie	Piina HC	Health Center	2021-08-11	Yes	1	Yes	1	Health assistants/officers	0	0	1	0	0	0			Yes	No guidelines visualized Facility reference material Job aid or training material	0	0	0	1	1	0	0	1		No		Step by step guide for management of lymphoedema	Flip-chart patient leaflets patient booklets Morbidity manual	0	1	1	1	1	0	0	0		No		It was explained into the local language during training	Tube well/Borehole		on premises	Yes
Northern Zone	Upper West Region	Wa Municipal	Chauirigu HC	Health Center	2021-08-10	No		Yes	2	Health assistants/officers Other:	0	0	1	0	0	1	Midwife		Yes	Job aid or training material Facility reference material	0	0	0	1	1	0	0	0		No		During training it always explained in local language	patient booklets Flip-chart Morbidity manual patient leaflets	0	1	1	1	1	0	0	0		No		Step by step guide for management	Piped supply inside the building		on premises	Yes
Northern Zone	Upper West Region	Wa Municipal	Kpensi HC	Health Center	2021-08-10	No		Yes	2	Health assistants/officers Disease Control Officer	0	0	1	0	1	0			Yes	Facility reference material	0	0	0	1	0	0	0	0		No		During training it was explained in local language	Flip-chart Morbidity manual patient leaflets patient booklets instruction card	0	1	1	1	1	1	0	0		No		It is in English language but during training it was explained in local language .the materials are step by step guide for management of lymphoedema	No water source		up to 500m	Yes
Northern Zone	Upper West Region	Wa Municipal	Charia HC	Health Center	2021-08-10	No		Yes	2	Other:	0	0	0	0	0	1	Midwife and Nursing officer		Yes	Job aid or training material Facility reference material	0	0	0	1	1	0	0	0		No		It is in language. It about management of lymphoedema	Flip-chart Morbidity manual patient booklets	0	1	1	0	1	0	0	0		No		Is step by step for management lymphoedema	Piped supply inside the building		on premises	Yes
Northern Zone	Upper West Region	Wa Municipal	Kpensi HC	Health Center	2021-08-10	Yes	2	Yes	2	Health assistants/officers	0	0	1	0	0	0			Yes	Job aid or training material Facility reference material	0	0	0	1	1	0	0	0		No		During training it was explained in local language	Flip-chart Morbidity manual patient leaflets patient booklets	0	1	1	1	1	0	0	0		No		All materials given to them is in English language	Piped supply inside the building		on premises	Yes
Northern Zone	Upper West Region	Wa Municipal	Sombo CHPS	CHPs Compound	2021-08-10	No		Yes	1	Health assistants/officers	0	0	1	0	0	0			Yes	Facility reference material Job aid or training material	0	0	0	1	1	0	0	0		No		All materials are in English language but during training it was explained in local language	Flip-chart Morbidity manual patient leaflets patient booklets	0	1	1	1	1	0	0	0		No			Piped supply inside the building		on premises	Yes
Northern Zone	Upper West Region	Wa Municipal	Bamahu HC	Health Center	2021-08-10	No		Yes	2	Community health workers	0	0	0	1	0	0		Midwife	Yes	Facility reference material Job aid or training material	0	0	0	1	1	0	0	0		No		All materials are not in local language	Flip-chart Morbidity manual patient leaflets	0	1	1	1	0	0	0	0		No		It was explained in local language during the training	No water source		unable to assess location of water supply	Unable to assess if water is available
Northern Zone	Upper West Region	Wa Municipal	Busa HC	Health Center	2021-08-10	No		No										The stsff who was trained have been transferred to different health facility	Yes	Job aid or training material Facility reference material	0	0	0	1	1	0	0	0		No		Step by step management of lymphoedema	Flip-chart patient booklets patient leaflets Morbidity manual	0	1	1	1	1	0	0	0		No		During training it was explained in local language	Piped supply inside the building		on premises	Yes
Middle Zone	Bono East Region	Techiman North	Tuobodom-Zongo CHPS	CHPs Compound	2021-08-10	Yes	1	No											Yes	Regional WHO Guidelines National Guidelines	0	1	1	0	0	0	0	0		No			Flip-chart Morbidity manual	0	1	1	0	0	0	0	0		No		8	Piped supply inside the building		on premises	Yes
Middle Zone	Bono East Region	Techiman North	Tenabea CHPS	CHPs Compound	2021-08-10	Yes	1	Yes	1	Community health workers	0	0	0	1	0	0			Yes	Regional WHO Guidelines National Guidelines	0	1	1	0	0	0	0	0		No			Flip-chart Public Awareness Poster	1	1	0	0	0	0	0	0		No			Tube well/Borehole		up to 500m	Yes
Southern Zone	Eastern Region	West Akim Municipal	Ekoso CHPS	CHPs Compound	2021-08-09	Yes	7	Yes	7	Health assistants/officers Community health workers	0	0	1	1	0	0		All seven trained are at post	Yes	National Guidelines Job aid or training material	0	0	1	0	1	0	0	0		No			patient booklets	0	0	0	0	1	0	0	0		No			Tube well/Borehole		on premises	Yes
Southern Zone	Eastern Region	West Akim Municipal	Asamankese District Hosp	Hospital	2021-08-10	Yes	8	Yes	8	Physicians Community health workers	1	0	0	1	0	0			No											No			Morbidity manual	0	0	1	0	0	0	0	0		No			Piped supply inside the building		on premises	Yes
Southern Zone	Eastern Region	Ayensuano	Koano Health Center	CHPs Compound	2021-08-10	Yes	2	No										They were not posted to the facility	Yes	National Guidelines Facility reference material	0	0	1	1	0	0	0	0		No			patient booklets	0	0	0	0	1	0	0	0		No		A step by step guide	Tube well/Borehole		on premises	No
Southern Zone	Eastern Region	Ayensuano	Aschiansah Health Center	CHPs Compound	2021-08-10	Yes	3	Yes	3	Nurses Community health workers	0	1	0	1	0	0			Yes	Facility reference material	0	0	0	1	0	0	0	0		No			patient booklets	0	0	0	0	1	0	0	0		No			Tube well/Borehole		up to 500m	Yes
Southern Zone	Eastern Region	Ayensuano	Duodukrom CHPS	CHPs Compound	2021-08-10	Yes	1	Yes	1	Community health workers	0	0	0	1	0	0			Yes	Facility reference material	0	0	0	1	0	0	0	0		No			patient booklets	0	0	0	0	1	0	0	0		No			Tube well/Borehole		up to 500m	No
Southern Zone	Eastern Region	Upper West Akim	Asikasu Health Center	CHPs Compound	2021-08-10	No		No										All staff trained have been reshuffled to different facilities in the district	No											No		No guidelines on lymph edema management seen at the facility	no appropriate IEC/awareness materials visualized	0	0	0	0	0	0	0	1		No		None of the education materials available at the facility	Tube well/Borehole		up to 500m	Yes
Southern Zone	Eastern Region	Upper West Akim	Okurase Health Center	CHPs Compound	2021-08-10	Yes	1	Yes	1	Disease Control Officer	0	0	0	0	1	0		New staff posted to the facility needed to be train	No											No		No guidelines at the facility	patient leaflets patient booklets	0	0	0	1	1	0	0	0		No			Piped supply outside the building		on premises	Yes
Southern Zone	Eastern Region	Upper West Akim	K Nyarko CHPs	CHPs Compound	2021-08-10	Yes	1	Yes	1	Nurses	0	1	0	0	0	0		2 were trained but One of transfer	No											No		No guildeline	no appropriate IEC/awareness materials visualized	0	0	0	0	0	0	0	1		No			Tube well/Borehole		on premises	Yes
Southern Zone	Eastern Region	Upper West Akim	Adeiso CHPs	Health Center	2021-08-10	Yes	4	Yes	4	Physicians Nurses Community health workers Disease Control Officer	1	1	0	1	1	0			No											No			Flip-chart patient leaflets patient booklets	0	1	0	1	1	0	0	0		No			Tube well/Borehole		on premises	Yes
Southern Zone	Eastern Region	Suhum	Supresu Health Center	Health Center	2021-08-10	Yes	7	Yes	7	Physicians Nurses Community health workers	1	1	0	1	0	0		Two other volunteers were also trained	No											No			Public Awareness Poster patient booklets	1	0	0	0	1	0	0	0		No			Tube well/Borehole		on premises	Yes
Southern Zone	Eastern Region	Suhum	Kukua CHPS	CHPs Compound	2021-08-10	Yes	2	Yes	2	Nurses	0	1	0	0	0	0			No											No			Morbidity manual patient booklets	0	0	1	0	1	0	0	0		No			Tube well/Borehole		up to 500m	Yes
Southern Zone	Eastern Region	Suhum	Akorabo Health Center	Health Center	2021-08-10	Yes	3	Yes	3	Physicians Nurses Disease Control Officer	1	1	0	0	1	0			Yes	National Guidelines	0	0	1	0	0	0	0	0		No			Flip-chart patient booklets	0	1	0	0	1	0	0	0		No			Rain water		on premises	Yes
Southern Zone	Eastern Region	Suhum	Abenabo CHPS	CHPs Compound	2021-08-10	Yes	2	Yes	2	Nurses	0	1	0	0	0	0			No											No			patient leaflets	0	0	0	1	0	0	0	0		No			Tube well/Borehole		on premises	Yes
Southern Zone	Eastern Region	Nsawam Adoagyir	Djankrum CHPS	Health Center	2021-08-10	Yes	5	Yes	5	Disease Control Officer Community health workers	0	0	0	1	1	0			No											No			Morbidity manual patient booklets	0	0	1	0	1	0	0	0		No			Piped supply inside the building		on premises	Yes
Southern Zone	Eastern Region	Nsawam Adoagyir	Nsumeachinto CHPS	CHPs Compound	2021-08-10	Yes	2	Yes	2	Nurses Community health workers	0	1	0	1	0	0			Yes	National Guidelines Facility reference material	0	0	1	1	0	0	0	0		No			Flip-chart	0	1	0	0	0	0	0	0		No			Piped supply inside the building		on premises	Yes
Southern Zone	Eastern Region	Nsawam Adoagyir	Akraman CHPS	CHPs Compound	2021-08-10	Yes	2	Yes	1	Community health workers	0	0	0	1	0	0			No											No			Flip-chart patient booklets	0	1	0	0	1	0	0	0		No			Tube well/Borehole		on premises	Yes
Middle Zone	Bono East Region	Techiman Municipal	Hansua	CHPs Compound	2021-08-09	Yes	4	No											No											No		Not available	Flip-chart patient leaflets patient booklets	0	1	0	1	1	0	0	0		No		Not available	Piped supply outside the building		on premises	Yes
Middle Zone	Bono East Region	Techiman Municipal	Brigade CHPS	CHPs Compound	2021-08-09	Yes	1	No										There should be regular training.	No											No			no appropriate IEC/awareness materials visualized	0	0	0	0	0	0	0	1		No		Not available	Tube well/Borehole		on premises	Yes
Middle Zone	Bono East Region	Techiman Municipal	Nsuta Health Centre	Health Center	2021-08-09	Yes	2	No											No											No		Not available	no appropriate IEC/awareness materials visualized	0	0	0	0	0	0	0	1		No		Not available	Tube well/Borehole		up to 500m	Yes
Middle Zone	Bono East Region	Techiman Municipal	Holy Family Hospital	Hospital	2021-08-09	Yes	3	No										No	Yes	Job aid or training material No guidelines visualized	0	0	0	0	1	0	0	1		No		Not available	no appropriate IEC/awareness materials visualized	0	0	0	0	0	0	0	1		No		Not available	Piped supply inside the building		on premises	Yes
Southern Zone	Eastern Region	Suhum	Suhum Government Hopsital	Hospital	2021-08-11	Yes	2	Yes	2	Nurses	0	1	0	0	0	0			Yes	National Guidelines	0	0	1	0	0	0	0	0		No			patient booklets	0	0	0	0	1	0	0	0		No			Piped supply inside the building		on premises	Yes
Middle Zone	Bono Region	Sunyani West	Kwatire Polyclinic	Clinic (polyclinic)	2021-08-09	Yes	2	Yes	2	Community health workers Disease Control Officer	0	0	0	1	1	0			Yes	Job aid or training material	0	0	0	0	1	0	0	0		No			Flip-chart patient leaflets	0	1	0	1	0	0	0	0		No			Piped supply outside the building		up to 500m	Yes
Middle Zone	Bono Region	Sunyani West	Dumasua CHPS	CHPs Compound	2021-08-09	Yes	1	Yes	1	Disease Control Officer	0	0	0	0	1	0			Yes	lymphoedema management video	0	0	0	0	0	1	0	0		No			Public Awareness Poster	1	0	0	0	0	0	0	0		No			Piped supply inside the building		on premises	Yes
Middle Zone	Bono Region	Sunyani West	Kobedi CHPS	CHPs Compound	2021-08-09	Yes	1	Yes	1	Disease Control Officer	0	0	0	0	1	0			Yes	Job aid or training material	0	0	0	0	1	0	0	0		No			patient leaflets	0	0	0	1	0	0	0	0		No			Piped supply inside the building		on premises	Yes
Middle Zone	Bono Region	Sunyani West	Estate CHPS Chiraa Sub	CHPs Compound	2021-08-09	Yes	1	Yes	1	Nurses	0	1	0	0	0	0			Yes	Job aid or training material	0	0	0	0	1	0	0	0		No			Public Awareness Poster	1	0	0	0	0	0	0	0		No			Tube well/Borehole		on premises	Yes
Middle Zone	Bono Region	Sunyani West	Akwaasua CHPS	CHPs Compound	2021-08-09	Yes	1	Yes	1	Health assistants/officers Community health workers	0	0	1	1	0	0			Yes	Job aid or training material	0	0	0	0	1	0	0	0		No			Public Awareness Poster Flip-chart patient leaflets	1	1	0	1	0	0	0	0		No			Tube well/Borehole		up to 500m	Yes
Northern Zone	Upper West Region	Lawra	Babile Sub	Clinic (polyclinic)	2021-08-11	No		Yes	1	Disease Control Officer	0	0	0	0	1	0			Yes	Facility reference material Job aid or training material	0	0	0	1	1	0	0	0		No		Step by step guide for management of lymphoedema	patient booklets Flip-chart Morbidity manual	0	1	1	0	1	0	0	0		No		There are in pictorials and writing instructions	Piped supply inside the building		on premises	Yes
Northern Zone	Upper West Region	Lawra	Lawra Sub	Health Center	2021-08-11	Yes	1	Yes	1	Physicians	1	0	0	0	0	0			Yes	Facility reference material No guidelines visualized Job aid or training material National Guidelines	0	0	1	1	1	0	0	1		No		Step by step guide for management of lymphoedema	Flip-chart patient leaflets patient booklets	0	1	0	1	1	0	0	0		No		During training it was explained in local language	Piped supply inside the building		on premises	Yes
Northern Zone	Upper West Region	Lambussie	Karni HC	Health Center	2021-08-11	Yes	2	Yes	2	Disease Control Officer	0	0	0	0	1	0			Yes	Facility reference material Job aid or training material	0	0	0	1	1	0	0	0		No		Step by step guide for management of lymphoedema	Flip-chart Morbidity manual patient booklets	0	1	1	0	1	0	0	0		No		All the materials are in English but during training we always explained it in local language	Tube well/Borehole		up to 500m	Yes
Northern Zone	Upper West Region	Jirapa	Tizza HC	Health Center	2021-08-11	Yes	3	Yes	3	Health assistants/officers Other: Community health workers	0	0	1	1	0	1	Field technician		Yes	Facility reference material Job aid or training material	0	0	0	1	1	0	0	0		No		Step by step guide for management of lymphoedema	Flip-chart patient leaflets patient booklets	0	1	0	1	1	0	0	0		No		During training it was explained in the local language	Tube well/Borehole		on premises	Yes
Southern Zone	Western Region	KWESIMINTSIM	Effiakuma zongo chps	CHPs Compound	2021-08-12	Yes	5	Yes	5	Nurses Community health workers	0	1	0	1	0	0		Clinicians also need training	Yes	Job aid or training material GPELF Guidelines Facility reference material	1	0	0	1	1	0	0	0		No		Should be written in local language,;fante	OTHER	0	0	0	0	0	0	1	0	Managing elephantiasis step by step guide,	No		Flyers	Piped supply outside the building		up to 500m	Yes
Southern Zone	Western Region	KWESIMINTSIM	APREMDO CHPS	CHPs Compound	2021-08-12	Yes	6	Yes	6	Nurses Community health workers	0	1	0	1	0	0		Clinicians should also be trained	Yes	Job aid or training material	0	0	0	0	1	0	0	0		No		Should be written in local language,Ahanta, Fante	OTHER Morbidity manual	0	0	1	0	0	0	1	0	Patient register	No		Flyers	Piped supply outside the building		up to 500m	Yes
Southern Zone	Western Region	Prestea Huni Valley	No 3 Compound CHPS	CHPs Compound	2021-08-11	Yes	2	Yes	2	Community health workers Other:	0	0	0	1	0	1	Midwife	Other staff have not been trained	Yes	Job aid or training material	0	0	0	0	1	0	0	0		No			patient booklets	0	0	0	0	1	0	0	0		No			Piped supply inside the building		on premises	Yes
Southern Zone	Western Region	Prestea Huni Valley	Wassa Nkran SDA Clinic	CHPs Compound	2021-08-11	Yes	1	Yes	1	Other:	0	0	0	0	0	1	Midwife		Yes	Job aid or training material	0	0	0	0	1	0	0	0		No			patient booklets	0	0	0	0	1	0	0	0		No			Piped supply inside the building		on premises	Yes
Southern Zone	Western Region	Prestea Huni Valley	Awaudua HC	Health Center	2021-08-11	Yes	3	Yes	3	Nurses	0	1	0	0	0	0		Currently, 2 of the trainees are not at post as of time of survey . 1 person is sick, the other on leave.	Yes	Job aid or training material	0	0	0	0	1	0	0	0		No		Managing elephantasis, a step by step guide is available	no appropriate IEC/awareness materials visualized	0	0	0	0	0	0	0	1		No		Non is available	Piped supply inside the building		on premises	Yes
Southern Zone	Western Region	Prestea Huni Valley	Gordon CHPS	CHPs Compound	2021-08-11	Yes	1	Yes	1	Nurses	0	1	0	0	0	0		Adjeikrom CHPS has been replaced with Gordon CHPS. Adjeikrom CHPS has no facility	Yes	Job aid or training material	0	0	0	0	1	0	0	0		No		Managing elephantasis, step by step guide	no appropriate IEC/awareness materials visualized	0	0	0	0	0	0	0	1		No		Not available	No water source		up to 500m	No
Southern Zone	Western Region	Prestea Huni Valley	Bogoso HC	Health Center	2021-08-11	Yes	2	Yes	2	Physicians Disease Control Officer	1	0	0	0	1	0		1 enrolled nurse was also trained but now in school	No											No		Managing elephantasis, step by step guide	Public Awareness Poster patient booklets	1	0	0	0	1	0	0	0		No			Piped supply inside the building		on premises	Yes
Southern Zone	Western Region	STMA	Bakaado CHPS	CHPs Compound	2021-08-13	Yes	1	Yes	1	Nurses	0	1	0	0	0	0			Yes	Job aid or training material	0	0	0	0	1	0	0	0		No		it has pictures of the lymphoedema and how to manage it	patient booklets	0	0	0	0	1	0	0	0		No		Patients register	Piped supply outside the building		on premises	Yes
Southern Zone	Western Region	STMA	Takoradi Hosptial	Hospital	2021-08-13	Yes	3	Yes	3	Nurses Disease Control Officer	0	1	0	0	1	0			Yes	No guidelines visualized	0	0	0	0	0	0	0	1		No			Flip-chart	0	1	0	0	0	0	0	0		No			Piped supply inside the building		on premises	Yes
Northern Zone	Upper East Region	Bolgatanga East	Zuarungu Health Centre	Health Center	2021-08-13	No		No											No											No			no appropriate IEC/awareness materials visualized	0	0	0	0	0	0	0	1		No			Piped supply inside the building		on premises	Yes
Northern Zone	Upper East Region	Kasena-Nankana Municipal	Kologo Health Centre	Health Center	2021-08-12	Yes	3	Yes	3	Health assistants/officers Community health workers Nurses	0	1	1	1	0	0			No											No			no appropriate IEC/awareness materials visualized	0	0	0	0	0	0	0	1		No			Piped supply outside the building		on premises	Yes
Northern Zone	Upper East Region	Bawku West	Tilli Health Centre	Health Center	2021-08-12	Yes	2	Yes	2	Community health workers Nurses	0	1	0	1	0	0			Yes	Job aid or training material	0	0	0	0	1	0	0	0		No			Public Awareness Poster	1	0	0	0	0	0	0	0		No			Tube well/Borehole		on premises	Yes
Northern Zone	Upper East Region	Bawku West	John Abagri Memorial Clini	Clinic (polyclinic)	2021-08-12	No		No											Yes	No guidelines visualized	0	0	0	0	0	0	0	1		No			no appropriate IEC/awareness materials visualized	0	0	0	0	0	0	0	1		No			Tube well/Borehole		on premises	Yes
Northern Zone	Upper East Region	Talensi	Pwalugu Health Centre	Health Center	2021-08-13	Yes		Yes		Nurses Disease Control Officer Health assistants/officers	0	1	1	0	1	0			No											No			no appropriate IEC/awareness materials visualized	0	0	0	0	0	0	0	1		No			Tube well/Borehole		on premises	Yes
Southern Zone	Western North Region	Aowin	Enchi Hospital	Hospital	2021-08-11	Yes	1	Yes	1	Nurses	0	1	0	0	0	0			Yes	Regional WHO Guidelines Job aid or training material	0	1	0	0	1	0	0	0		No			Public Awareness Poster Flip-chart patient leaflets patient booklets	1	1	0	1	1	0	0	0		No			Piped supply inside the building		on premises	Yes
Southern Zone	Western Region	Tarkwa Municipal	Iduapriem HC	Health Center	2021-08-12	Yes	1	Yes	2	Nurses Disease Control Officer	0	1	0	0	1	0			Yes	Facility reference material Job aid or training material	0	0	0	1	1	0	0	0		No			Flip-chart Morbidity manual patient booklets	0	1	1	0	1	0	0	0		No			Piped supply outside the building		on premises	Yes
Southern Zone	Western Region	Tarkwa Municipal	Simpa HC	Health Center	2021-08-12	Yes	3	Yes	3	Physicians Nurses Disease Control Officer	1	1	0	0	1	0			Yes	Facility reference material Job aid or training material	0	0	0	1	1	0	0	0		No			Morbidity manual patient booklets	0	0	1	0	1	0	0	0		No			Tube well/Borehole		on premises	Yes
Southern Zone	Western Region	Tarkwa Municipal	NsuaemHC	Health Center	2021-08-12	Yes	2	Yes	2	Nurses Disease Control Officer	0	1	0	0	1	0			Yes	Facility reference material Job aid or training material	0	0	0	1	1	0	0	0		No			Public Awareness Poster Flip-chart patient leaflets	1	1	0	1	0	0	0	0		No			Piped supply outside the building		on premises	Yes
Southern Zone	Western Region	Jomoro	Elubo HC	Health Center	2021-08-13	Yes	2	Yes	2	Physicians Disease Control Officer	1	0	0	0	1	0			Yes	Job aid or training material	0	0	0	0	1	0	0	0		No			Public Awareness Poster Morbidity manual patient booklets	1	0	1	0	1	0	0	0		No			Piped supply inside the building		on premises	Yes
Southern Zone	Western Region	Ellembelle	Akpandue CHPS	CHPs Compound	2021-08-13	Yes	2	Yes	2	Nurses	0	1	0	0	0	0			Yes	GPELF Guidelines National Guidelines	1	0	1	0	0	0	0	0		No			Public Awareness Poster Flip-chart patient leaflets	1	1	0	1	0	0	0	0		No			Piped supply outside the building		up to 500m	Yes
Southern Zone	Western Region	Ellembelle	Asanta CHPS	CHPs Compound	2021-08-13	Yes	2	Yes	2	Nurses Community health workers	0	1	0	1	0	0			Yes	Regional WHO Guidelines National Guidelines	0	1	1	0	0	0	0	0		No			Public Awareness Poster Flip-chart patient leaflets	1	1	0	1	0	0	0	0		No			protected dug well		on premises	Yes
Southern Zone	Western Region	Ellembelle	Salma HC	Health Center	2021-08-13	Yes	2	Yes	2	Nurses	0	1	0	0	0	0			Yes	Regional WHO Guidelines National Guidelines	0	1	1	0	0	0	0	0		No			Public Awareness Poster Flip-chart patient leaflets	1	1	0	1	0	0	0	0		No			Tube well/Borehole		on premises	Yes
Southern Zone	Western Region	Wassa East	SEKYERE HEMANG CHPS	CHPs Compound	2021-08-12	Yes	1	Yes	1	Nurses	0	1	0	0	0	0		One Community Drug Distributor who support morbidity management have also been trained in 2021	Yes	Facility reference material Job aid or training material	0	0	0	1	1	0	0	0		No		No additional details	patient booklets	0	0	0	0	1	0	0	0		No		No additional details	Piped supply outside the building		on premises	Yes
Southern Zone	Western Region	Wassa East	ATEIKU HC	Health Center	2021-08-13	No		No										Respondents have ever come across lymphodema cases and managed it.	Yes	Job aid or training material	0	0	0	0	1	0	0	0		No			Public Awareness Poster patient booklets	1	0	0	0	1	0	0	0		No			Piped supply inside the building		on premises	Yes
Southern Zone	Western Region	Wassa East	BROFOYEDU CHPS	CHPs Compound	2021-08-13	Yes	1	Yes	1	Nurses	0	1	0	0	0	0			No											No			no appropriate IEC/awareness materials visualized	0	0	0	0	0	0	0	1		No			Tube well/Borehole		on premises	Yes
Southern Zone	Western Region	Wassa East	Sekyere Krobo Community Clinic	Clinic (polyclinic)	2021-08-13	Yes	1	Yes	1	Nurses	0	1	0	0	0	0			No											No			Public Awareness Poster	1	0	0	0	0	0	0	0		No			Piped supply inside the building		on premises	Yes
Southern Zone	Western Region	Nzema East	Axim Municipal Hospital	Hospital	2021-08-12	Yes	8	Yes		Nurses	0	1	0	0	0	0			Yes	Job aid or training material	0	0	0	0	1	0	0	0		No			patient booklets	0	0	0	0	1	0	0	0		No			Tube well/Borehole		on premises	No
Southern Zone	Western Region	Jomoro	T2 HC	Health Center	2021-08-13	Yes	1	Yes	1	Nurses	0	1	0	0	0	0			Yes	Job aid or training material	0	0	0	0	1	0	0	0		No		But they have client education material	patient booklets	0	0	0	0	1	0	0	0		No			Piped supply outside the building		up to 500m	No
Southern Zone	Western Region	Jomoro	Samenye HC	Health Center	2021-08-13	Yes	5	Yes		Nurses Health assistants/officers Disease Control Officer	0	1	1	0	1	0			Yes	Job aid or training material	0	0	0	0	1	0	0	0		No			patient booklets	0	0	0	0	1	0	0	0		No			Tube well/Borehole		on premises	No
Southern Zone	Central Region	Cape Coast	Brofoyedur CHPS	CHPs Compound	2021-08-13	No		No										They didn’t participants in the MMDP training	No											No			no appropriate IEC/awareness materials visualized	0	0	0	0	0	0	0	1		No			Piped supply inside the building		on premises	Yes
Southern Zone	Central Region	Twifo Ati Mokwa	Heaman Health Centre	Health Center	2021-08-23	Yes	1	Yes	1	Nurses	0	1	0	0	0	0			Yes	Job aid or training material	0	0	0	0	1	0	0	0		No			patient booklets	0	0	0	0	1	0	0	0		No			protected dug well		on premises	No
Northern Zone	Upper East Region	Bongo	Zorko Health Centre	Health Center	2021-08-14	Yes		No											No											No			no appropriate IEC/awareness materials visualized	0	0	0	0	0	0	0	1		No			Tube well/Borehole		500m or further	No
Northern Zone	Upper East Region	Bongo	Anafobisi Health Centre	Health Center	2021-08-14	Yes		Yes	3	Physicians Disease Control Officer	1	0	0	0	1	0			No											No			no appropriate IEC/awareness materials visualized	0	0	0	0	0	0	0	1		No			Tube well/Borehole		on premises	Yes
Northern Zone	Upper East Region	Bongo	Vea Health Centre	Health Center	2021-08-14	Yes	2	Yes	2	Physicians Disease Control Officer	1	0	0	0	1	0			No											No			no appropriate IEC/awareness materials visualized	0	0	0	0	0	0	0	1		No			Tube well/Borehole		on premises	Yes
Southern Zone	Western North Region	Aowin	Nyameasa CHPS	CHPs Compound	2021-08-11	Yes	2	Yes	2	Nurses	0	1	0	0	0	0			Yes	National Guidelines Job aid or training material	0	0	1	0	1	0	0	0		No			Flip-chart Morbidity manual patient booklets	0	1	1	0	1	0	0	0		No			Surface water (river, dam, lake, pond)		up to 500m	Yes
Southern Zone	Western North Region	Aowin	Sewum HC	Health Center	2021-08-11	Yes	2	Yes	2	Physicians Community health workers	1	0	0	1	0	0			Yes	National Guidelines Job aid or training material	0	0	1	0	1	0	0	0		No			Morbidity manual	0	0	1	0	0	0	0	0		No			Tube well/Borehole		on premises	Yes
Southern Zone	Western North Region	Aowin	Awuakrom CHPS	CHPs Compound	2021-08-11	Yes	1	Yes	1	Nurses	0	1	0	0	0	0			Yes	National Guidelines Job aid or training material	0	0	1	0	1	0	0	0		No			Morbidity manual	0	0	1	0	0	0	0	0		No			Tube well/Borehole		up to 500m	Yes
Southern Zone	Western Region	Tarkwa Municipal	Tamso CHPS	CHPs Compound	2021-08-12	Yes	4	Yes	3	Physicians Nurses Disease Control Officer	1	1	0	0	1	0			Yes	GPELF Guidelines Job aid or training material	1	0	0	0	1	0	0	0		No			Public Awareness Poster Flip-chart Morbidity manual	1	1	1	0	0	0	0	0		No			Piped supply inside the building		on premises	Yes
Southern Zone	Central Region	Abura Asebu Kwamankese	Tuakwa CHPS	CHPs Compound	2021-08-16	Yes	1	Yes	1	Nurses	0	1	0	0	0	0		Non	No											No		Non	Public Awareness Poster	1	0	0	0	0	0	0	0		No		Poster for education	Tube well/Borehole		on premises	No
Southern Zone	Central Region	Abura Asebu Kwamankese	Asuansi CHPS	CHPs Compound	2021-08-16	Yes	1	Yes	1	Nurses	0	1	0	0	0	0		Non	Yes	Job aid or training material	0	0	0	0	1	0	0	0		No		Managing Elephantiasis a step by step guide	Public Awareness Poster patient booklets	1	0	0	0	1	0	0	0		No		Poster not available but patients book available	Piped supply inside the building		on premises	Yes
Southern Zone	Central Region	Abura Asebu Kwamankese	Moree HC	Health Center	2021-08-16	Yes	2	Yes	2	Physicians Disease Control Officer	1	0	0	0	1	0		Non	Yes	National Guidelines	0	0	1	0	0	0	0	0		No		Non	Public Awareness Poster Morbidity manual	1	0	1	0	0	0	0	0		No		Non	Piped supply inside the building		on premises	Yes
Southern Zone	Central Region	Abura Asebu Kwamankese	Ayieldu CHPS	CHPs Compound	2021-08-16	Yes	1	Yes	1	Nurses	0	1	0	0	0	0		Non	Yes	Job aid or training material	0	0	0	0	1	0	0	0		No		Managing Elephantiasis a step by guide	Morbidity manual Public Awareness Poster	1	0	1	0	0	0	0	0		No		Managing Elephantiasis a step by step guide	Tube well/Borehole		on premises	No
Southern Zone	Western Region	Mpohor	Manso HC	Health Center	2021-08-12	Yes	4	Yes	4	Nurses Physicians	1	1	0	0	0	0			Yes	Job aid or training material	0	0	0	0	1	0	0	0		No			patient booklets	0	0	0	0	1	0	0	0		No			Tube well/Borehole		500m or further	No
Southern Zone	Western Region	Mpohor	Angu CHPS	CHPs Compound	2021-08-12	Yes	3	Yes	3	Physicians Nurses	1	1	0	0	0	0			No											No			no appropriate IEC/awareness materials visualized	0	0	0	0	0	0	0	1		No			Tube well/Borehole		on premises	Yes
Southern Zone	Western Region	Mpohor	Adansi Community Clinic	Clinic (polyclinic)	2021-08-12	Yes	3	Yes	3	Nurses Health assistants/officers	0	1	1	0	0	0			Yes	Job aid or training material Facility reference material	0	0	0	1	1	0	0	0		No			Morbidity manual patient booklets	0	0	1	0	1	0	0	0		No			Tube well/Borehole		on premises	Yes
Southern Zone	Western Region	Mpohor	Mampong CHPS	CHPs Compound	2021-08-12	Yes	1	Yes	1	Nurses	0	1	0	0	0	0			Yes	Job aid or training material Facility reference material	0	0	0	1	1	0	0	0		No			patient booklets patient leaflets	0	0	0	1	1	0	0	0		No			Unprotected dug well		up to 500m	No
Southern Zone	Western Region	Mpohor	Botodwina CHPS	CHPs Compound	2021-08-12	Yes	2	Yes	2	Nurses	0	1	0	0	0	0			Yes	Job aid or training material	0	0	0	0	1	0	0	0		No			patient booklets	0	0	0	0	1	0	0	0		No			Tube well/Borehole		on premises	No
Southern Zone	Central Region	Assin Foso	St Francis Xavier Hospital	Hospital	2021-08-16	Yes	1	Yes	1	Nurses	0	1	0	0	0	0			Yes	Job aid or training material	0	0	0	0	1	0	0	0		No			patient booklets	0	0	0	0	1	0	0	0		No			Piped supply inside the building		on premises	Yes
Southern Zone	Central Region	Assin South	Andoe CHPS	CHPs Compound	2021-08-16	Yes	1	Yes	1	Nurses	0	1	0	0	0	0			No											No			no appropriate IEC/awareness materials visualized	0	0	0	0	0	0	0	1		No			Piped supply inside the building		on premises	Yes
Southern Zone	Central Region	Asikuma Odoben Brakwa	Nkwanta Nando CHPS	CHPs Compound	2021-08-17	Yes	1	Yes	1	Nurses	0	1	0	0	0	0			Yes	Job aid or training material	0	0	0	0	1	0	0	0		No			patient booklets	0	0	0	0	1	0	0	0		No		Can find the book for visualisation	Tube well/Borehole		on premises	No
Southern Zone	Central Region	Asikuma Odoben Brakwa	Asikuma Health Centre	Health Center	2021-08-17	Yes	2	Yes	2	Physicians Nurses	1	1	0	0	0	0			Yes	Job aid or training material	0	0	0	0	1	0	0	0		No			patient booklets	0	0	0	0	1	0	0	0		No			Piped supply inside the building		on premises	Yes
Southern Zone	Central Region	Agona East	Kwesitwikwa CHPS	CHPs Compound	2021-08-18	Yes	1	Yes	1	Nurses	0	1	0	0	0	0			Yes	Job aid or training material	0	0	0	0	1	0	0	0		No			patient booklets	0	0	0	0	1	0	0	0		No			Piped supply inside the building		on premises	Yes
Southern Zone	Central Region	Awutu Senya East	Kasoa Polyclinic	Clinic (polyclinic)	2021-08-16	Yes	3	Yes	0	Nurses Disease Control Officer	0	1	0	0	1	0		But are all not on post and not staff no about lf management	No											No			no appropriate IEC/awareness materials visualized	0	0	0	0	0	0	0	1		No			Piped supply inside the building		on premises	Yes
Southern Zone	Central Region	Awutu Senya East	Mother and child hospital	Hospital	2021-08-19	Yes	1	Yes	1	Nurses	0	1	0	0	0	0			Yes	Job aid or training material	0	0	0	0	1	0	0	0		No			patient booklets	0	0	0	0	1	0	0	0		No			Tube well/Borehole		on premises	No
Southern Zone	Central Region	Awutu Senya East	Krispol city chps	CHPs Compound	2021-08-18	Yes		Yes	2	Nurses	0	1	0	0	0	0			Yes	Job aid or training material	0	0	0	0	1	0	0	0		No			patient booklets	0	0	0	0	1	0	0	0		No			Tanker truck		unable to assess location of water supply	Unable to assess if water is available
Southern Zone	Central Region	Awutu Senya East	New Market Health Centre	Health Center	2021-08-18	Yes	1	Yes	1	Nurses	0	1	0	0	0	0			Yes	Job aid or training material	0	0	0	0	1	0	0	0		No			patient booklets	0	0	0	0	1	0	0	0		No			Piped supply inside the building		on premises	Yes
Southern Zone	Central Region	Ajumako Enyan Essiam	Abaasa Health Centre	Health Center	2021-08-14	Yes	2	Yes		Nurses Disease Control Officer	0	1	0	0	1	0			Yes	Job aid or training material	0	0	0	0	1	0	0	0		No			Public Awareness Poster Morbidity manual	1	0	1	0	0	0	0	0		No			Piped supply inside the building		on premises	Yes
Southern Zone	Central Region	Ajumako Enyan Essiam	Sonkwaa Polyclinic	Clinic (polyclinic)	2021-08-14	Yes	3	Yes	2	Nurses	0	1	0	0	0	0			Yes	Facility reference material Job aid or training material	0	0	0	1	1	0	0	0		No			Public Awareness Poster Morbidity manual patient booklets	1	0	1	0	1	0	0	0		No			Piped supply inside the building		on premises	Yes
Southern Zone	Central Region	Ajumako Enyan Essiam	Ekwamase CHPS	CHPs Compound	2021-08-14	Yes		Yes	1	Nurses	0	1	0	0	0	0			Yes	National Guidelines Job aid or training material	0	0	1	0	1	0	0	0		No			Morbidity manual	0	0	1	0	0	0	0	0		No			Tube well/Borehole		up to 500m	No
Southern Zone	Central Region	Ajumako Enyan Essiam	Ampiah Ajumako CHPS	CHPs Compound	2021-08-14	Yes	1	Yes	1	Nurses	0	1	0	0	0	0			Yes	Facility reference material	0	0	0	1	0	0	0	0		No			Public Awareness Poster patient booklets	1	0	0	0	1	0	0	0		No			Tube well/Borehole		on premises	Yes
Southern Zone	Central Region	Gomoa West	Abonko CHPS	CHPs Compound	2021-08-14	Yes	2	Yes	2	Nurses	0	1	0	0	0	0		All staff trained are Enrolled Nurse	Yes	Job aid or training material	0	0	0	0	1	0	0	0		No			patient booklets	0	0	0	0	1	0	0	0		No			protected dug well		up to 500m	Yes
Southern Zone	Central Region	Mfantsiman	Kundu CHPS	CHPs Compound	2021-08-14	Yes	1	Yes	1	Nurses	0	1	0	0	0	0			Yes	Facility reference material Job aid or training material	0	0	0	1	1	0	0	0		No			OTHER	0	0	0	0	0	0	1	0	Booklet	No			Piped supply inside the building		on premises	Yes
Southern Zone	Central Region	Mfantsiman	Abandze Health Centre	Health Center	2021-08-14	Yes	3	Yes	2	Nurses	0	1	0	0	0	0			Yes	Job aid or training material	0	0	0	0	1	0	0	0		No			Public Awareness Poster patient leaflets	1	0	0	1	0	0	0	0		No			Piped supply inside the building		on premises	Yes
Southern Zone	Central Region	Ajumako Enyan Essiam	Salvation Army Health Ce	Health Center	2021-08-14	Yes	1	Yes	1	Nurses	0	1	0	0	0	0			Yes	Job aid or training material	0	0	0	0	1	0	0	0		No			no appropriate IEC/awareness materials visualized	0	0	0	0	0	0	0	1		No			Piped supply inside the building		on premises	Yes
Southern Zone	Central Region	Mfantsiman	Duadze CHPS	CHPs Compound	2021-08-14	No		No										All staff trained are on study leave currently	No											No			no appropriate IEC/awareness materials visualized	0	0	0	0	0	0	0	1		No			Piped supply inside the building		on premises	Yes
Southern Zone	Central Region	Gomoa West	Dawurampong Polyclinic	Clinic (polyclinic)	2021-08-14	No		No											No											No		No guideline available	no appropriate IEC/awareness materials visualized	0	0	0	0	0	0	0	1		No			Piped supply inside the building		on premises	Yes
Southern Zone	Central Region	Ekumfi	Srafa Kokodo CHPS	CHPs Compound	2021-08-15	Yes		Yes	2	Nurses	0	1	0	0	0	0			Yes	Job aid or training material	0	0	0	0	1	0	0	0		No			Morbidity manual patient booklets	0	0	1	0	1	0	0	0		No			Piped supply inside the building		on premises	Yes
Southern Zone	Central Region	Gomoa Central	Obuasi Health Centre	Health Center	2021-08-15	Yes	2	Yes		Physicians Nurses	1	1	0	0	0	0			No											No			Morbidity manual	0	0	1	0	0	0	0	0		No			Piped supply inside the building		on premises	Yes
Southern Zone	Central Region	Gomoa West	Oguaa Health Centre	Health Center	2021-08-14	Yes		Yes	1	Disease Control Officer	0	0	0	0	1	0			Yes	Job aid or training material	0	0	0	0	1	0	0	0		No			patient booklets	0	0	0	0	1	0	0	0		No			Piped supply inside the building		on premises	Yes
Southern Zone	Central Region	Agona West	Abodom Health Center	CHPs Compound	2021-08-15	Yes	5	Yes	5	Nurses Disease Control Officer	0	1	0	0	1	0			Yes	Facility reference material Job aid or training material	0	0	0	1	1	0	0	0		No			Morbidity manual patient leaflets	0	0	1	1	0	0	0	0		No			Piped supply inside the building		on premises	Yes
Southern Zone	Central Region	Gomoa West	Eshiem CHPS	CHPs Compound	2021-08-14	Yes	2	Yes	2	Nurses	0	1	0	0	0	0			No											No			patient booklets	0	0	0	0	1	0	0	0		No			Piped supply inside the building		on premises	Yes
Southern Zone	Central Region	Agona West	Swedro Government Hospital	Hospital	2021-08-15	Yes	5	Yes	5	Nurses Disease Control Officer	0	1	0	0	1	0			Yes	Job aid or training material	0	0	0	0	1	0	0	0		No			Morbidity manual	0	0	1	0	0	0	0	0		No			Piped supply inside the building		on premises	Yes
Southern Zone	Central Region	Gomoa West	Fomena CHPS	CHPs Compound	2021-08-14	Yes	1	Yes	1	Community health workers	0	0	0	1	0	0			Yes	Job aid or training material	0	0	0	0	1	0	0	0		No			Flip-chart patient booklets	0	1	0	0	1	0	0	0		No			Piped supply inside the building		on premises	Yes
Southern Zone	Central Region	Efutu	Nsuekyir CHPS	CHPs Compound	2021-08-15	Yes	3	Yes	6	Nurses	0	1	0	0	0	0			Yes	Job aid or training material	0	0	0	0	1	0	0	0		No			OTHER	0	0	0	0	0	0	1	0	Monthly reporting forms	No			Piped supply inside the building		on premises	Yes
Southern Zone	Central Region	Gomoa West	St Luke Catholic Hospita	Hospital	2021-08-15	Yes	2	Yes	2	Physicians Disease Control Officer	1	0	0	0	1	0			Yes	Job aid or training material other (NGO, non-profit etc.)	0	0	0	0	1	0	1	0	Flip chart	No			Flip-chart patient leaflets	0	1	0	1	0	0	0	0		No			Piped supply inside the building		on premises	Yes
Southern Zone	Central Region	Gomoa West	Mprumem CHPS	CHPs Compound	2021-08-15	Yes	1	Yes	1	Community health workers	0	0	0	1	0	0			Yes	Job aid or training material	0	0	0	0	1	0	0	0		No			Flip-chart patient booklets	0	1	0	0	1	0	0	0		No			Piped supply outside the building		up to 500m	Yes
Southern Zone	Western Region	Wassa East	DABOASE HC	Health Center	2021-08-12	Yes	2	Yes	2	Physicians Nurses	1	1	0	0	0	0		The staff present during assessment were oriented	Yes	Job aid or training material	0	0	0	0	1	0	0	0		No		No comments	Morbidity manual patient booklets	0	0	1	0	1	0	0	0		No		No comments	Piped supply inside the building		on premises	Yes
Southern Zone	Central Region	Assin North	Endwa CHPS	CHPs Compound	2021-08-16	Yes	1	Yes	1	Nurses	0	1	0	0	0	0		Only one person trained	Yes	GPELF Guidelines	1	0	0	0	0	0	0	0		No		Guideline available but not written I'm local language	Morbidity manual	0	0	1	0	0	0	0	0		No			Piped supply inside the building		on premises	Yes
Southern Zone	Central Region	Assin North	Assin Akonfudi Polyclini	Clinic (polyclinic)	2021-08-16	Yes	3	Yes	3	Physicians Nurses	1	1	0	0	0	0			Yes	GPELF Guidelines	1	0	0	0	0	0	0	0		No			Flip-chart	0	1	0	0	0	0	0	0		No			Piped supply inside the building		on premises	Yes
Southern Zone	Central Region	Assin North	Assin Praso Health Centr	Hospital	2021-08-16	Yes	1	Yes	1	Nurses	0	1	0	0	0	0		Only one person trained in this facility	Yes	GPELF Guidelines	1	0	0	0	0	0	0	0		No			Morbidity manual	0	0	1	0	0	0	0	0		No			Piped supply inside the building		on premises	Yes
Southern Zone	Central Region	Assin North	Sienchem CHPS	CHPs Compound	2021-08-16	Yes	2	Yes	2	Nurses Disease Control Officer	0	1	0	0	1	0			Yes	GPELF Guidelines	1	0	0	0	0	0	0	0		No			Morbidity manual	0	0	1	0	0	0	0	0		No			Tube well/Borehole		up to 500m	Yes
Southern Zone	Western Region	SHAMA	LIVING WELL HC	Health Center	2021-08-11	Yes		Yes	1	Other: Nurses	0	1	0	0	0	1			Yes	Job aid or training material	0	0	0	0	1	0	0	0		No			OTHER	0	0	0	0	0	0	1	0		Yes			No water source		on premises	Unable to assess if water is available
Southern Zone	Western Region	SHAMA	ATWEREBOANA	CHPs Compound	2021-08-12	No		Yes	0	Nurses	0	1	0	0	0	0			No											No		None of the guidelines pasted on their notice board	no appropriate IEC/awareness materials visualized	0	0	0	0	0	0	0	1		No		None	Tube well/Borehole		on premises	No
Southern Zone	Western Region	SHAMA	SHAMA HC	Health Center	2021-08-12	Yes	1	Yes	1	Disease Control Officer Physicians Nurses Other:	1	1	0	0	1	1	Community Volunteers		No											No		No guidelines available	Flip-chart patient booklets	0	1	0	0	1	0	0	0		No			Piped supply inside the building		on premises	Yes
Southern Zone	Western Region	SHAMA	Komfueku Health Centre	Health Center	2021-08-13	Yes	1	Yes	1	Nurses	0	1	0	0	0	0			No											No		No official guidelines provided or supplied	patient booklets	0	0	0	0	1	0	0	0		No			Piped supply inside the building		on premises	Yes
Southern Zone	Central Region	Komenda Edna Eguafo Abirem	Kokoado CHPS	CHPs Compound	2021-08-14	Yes	1	Yes	1	Nurses	0	1	0	0	0	0			No											No			patient booklets	0	0	0	0	1	0	0	0		No			Piped supply inside the building		on premises	Yes
Southern Zone	Central Region	Komenda Edna Eguafo Abirem	Abrew Essiam CHPS	CHPs Compound	2021-08-16	Yes	1	Yes	1	Nurses	0	1	0	0	0	0			No											No			patient booklets	0	0	0	0	1	0	0	0		No			Piped supply outside the building		on premises	Yes
Southern Zone	Central Region	Komenda Edna Eguafo Abirem	Abrem Agona health centre	Health Center	2021-08-16	Yes	3	Yes	3	Nurses Disease Control Officer	0	1	0	0	1	0			No											No			patient booklets	0	0	0	0	1	0	0	0		No			Piped supply inside the building		on premises	Yes
Southern Zone	Central Region	Komenda Edna Eguafo Abirem	Komenda health centre	Health Center	2021-08-16	Yes	4	Yes	4	Nurses Disease Control Officer Other:	0	1	0	0	1	1	Physician Assistant		No											No			patient booklets	0	0	0	0	1	0	0	0		No			Piped supply inside the building		on premises	Yes
Southern Zone	Central Region	Awutu Senya	Mayenda CHPS	CHPs Compound	2021-08-16	Yes	1	Yes	1	Community health workers	0	0	0	1	0	0			No											No			no appropriate IEC/awareness materials visualized	0	0	0	0	0	0	0	1		No			Rain water		on premises	Yes
Southern Zone	Central Region	Awutu Senya	Ayensuaku CHPS	CHPs Compound	2021-08-16	Yes	1	Yes	1	Health assistants/officers	0	0	1	0	0	0			No											No		We need guidelines for health education	no appropriate IEC/awareness materials visualized	0	0	0	0	0	0	0	1		No			No water source		up to 500m	No
Southern Zone	Central Region	Awutu Senya	Adawukwao CHPS	CHPs Compound	2021-08-16	Yes	1	Yes	1	Community health workers	0	0	0	1	0	0		Staff in school	No											No		No guidelines for education	OTHER	0	0	0	0	0	0	1	0	None available	No		Educational guidelines needed	Rain water		on premises	No
Southern Zone	Central Region	Awutu Senya	Ahentia CHPS	CHPs Compound	2021-08-16	Yes	1	Yes	1	Other:	0	0	0	0	0	1	Midwife		No											No		No guideline available at the facility for education	no appropriate IEC/awareness materials visualized	0	0	0	0	0	0	0	1		No			Rain water		on premises	No
Southern Zone	Central Region	Awutu Senya	Bonsuoku CHPS	CHPs Compound	2021-08-17	Yes	1	Yes	1	Health assistants/officers	0	0	1	0	0	0			No											No		Verbal education	no appropriate IEC/awareness materials visualized	0	0	0	0	0	0	0	1		No			Piped supply inside the building		on premises	Yes
Southern Zone	Central Region	Awutu Senya	Bontrase Health Centre	Health Center	2021-08-17	Yes	2	Yes	2	Community health workers Physicians	1	0	0	1	0	0			Yes	GPELF Guidelines	1	0	0	0	0	0	0	0		No			Flip-chart	0	1	0	0	0	0	0	0		No			Piped supply inside the building		on premises	Yes
Southern Zone	Central Region	Awutu Senya	Awutu Health Centre	Health Center	2021-08-18	Yes	2	Yes	2	Physicians Disease Control Officer	1	0	0	0	1	0			Yes	GPELF Guidelines	1	0	0	0	0	0	0	0		No			Flip-chart	0	1	0	0	0	0	0	0		No			Piped supply inside the building		on premises	Yes
Southern Zone	Central Region	Awutu Senya	Obrachire CHPS	CHPs Compound	2021-08-16	Yes	1	Yes	1	Community health workers	0	0	0	1	0	0			No											No			no appropriate IEC/awareness materials visualized	0	0	0	0	0	0	0	1		No			Rain water		on premises	No
Middle Zone	Bono Region	Sunyani Municipal	Atronie health centre	Health Center	2021-08-11	Yes	1	Yes	1	Community health workers	0	0	0	1	0	0		There are other 4 staff who have not been trained	No											Yes			Public Awareness Poster	1	0	0	0	0	0	0	0		No			Tube well/Borehole		on premises	Yes
Middle Zone	Bono Region	Sunyani Municipal	Antwikrom health centre	Health Center	2021-08-11	Yes	1	Yes	1	Community health workers	0	0	0	1	0	0			No											No			Public Awareness Poster	1	0	0	0	0	0	0	0		No			Tube well/Borehole		on premises	Yes
Middle Zone	Bono Region	Sunyani Municipal	Wawasua CHPs	CHPs Compound	2021-08-16	Yes	1	Yes	1	Community health workers	0	0	0	1	0	0			Yes	other (NGO, non-profit etc.)	0	0	0	0	0	0	1	0	Poster of LF	No			Public Awareness Poster	1	0	0	0	0	0	0	0		No			Tube well/Borehole		on premises	Yes
Middle Zone	Bono Region	Sunyani Municipal	Watchman CHPs	CHPs Compound	2021-08-17	Yes	1	Yes	1	Nurses	0	1	0	0	0	0		On Community health nurse has been trained	No											No			Public Awareness Poster	1	0	0	0	0	0	0	0		No			Tanker truck		on premises	Yes
[truncated: 153 more columns]
